# Supplementary material for: Transient Protein-Protein Interaction of the SH3-Peptide Complex via Closely Located Multiple Binding Sites
Source: PLoS One. 2012 Mar 22;7(3):e32804. doi: 10.1371/journal.pone.0032804 (PMC3310816; doi:10.1371/journal.pone.0032804)
Supplement: Supplemental Information S1 — Matlab script to fit the parameters in the MS model. (ZIP) [file pone.0032804.s001.zip]

Archive with 3 entries (3 files):
- MsPred.m
- MsTrain.m
- MsError.m
