# Supplementary material for: Transient Protein-Protein Interaction of the SH3-Peptide Complex via Closely Located Multiple Binding Sites
Source: PLoS One. 2012 Mar 22;7(3):e32804. doi: 10.1371/journal.pone.0032804 (PMC3310816; doi:10.1371/journal.pone.0032804)
Supplement: Supplemental Information S1 — Matlab script to fit the parameters in the MS model. (ZIP) [file pone.0032804.s001.zip › MsPred.m]

% strTrainResults: is a file name which contains training results
% strPredData: is a file name which contains sequence data for prediction
% --strPredData Format--
%  -3.14 A C D E ...
%  -6.31 C E F G ...
% strPredResults: is a file name for storing prediction results.
function MSModel = NewMsPred(strTrainResults, strPredData, strPredResults)
tic;

% load information
if (~exist(strTrainResults, 'file'))
    disp('Error: the training result file is not found');
else
    load(strTrainResults);
    % test data
    dbFile = importdata(strPredData);
    lenDbFile = length(dbFile);
    fragSeq = [];
    ivLen = [0];
    seqEn = [];
    for i=1:lenDbFile
        [t_et t_rm] = strtok(dbFile{i},' ');
        seqEn(i) = str2double(t_et);
        t_rm = regexprep(t_rm,'\s',''); % ignore all white space characters
        t_seq = aa2int(t_rm);
        t_M =  hankel(t_seq(1:nWin),t_seq(nWin:end));
        fragSeq = [fragSeq t_M];
        t_len = size(t_M,2);
        ivLen = [ivLen ivLen(end)+t_len];
    end
    clearvars t_*;
    
    fragSeq = fragSeq';
    seqEn = seqEn';
    % sequence conversion from AA sequences to binary sequences
    fragBinSeq = sparse(ivLen(end),1);
    fragBinSeq(:,1) = 1;
    
    for nn = 2:length(cfList)
      nc = cfList(nn);
      clust =  clustFunc{nc}.clust;
      decor =  clustFunc{nc}.decor;
      fragBinSeq(:, nn) = (fragSeq(:,clust) == decor);
    end
    % energy prediction
    % predEn: stores predicted energies.
    predEn = [];
    a = selFFactor;
    b = selParamVal;
    ep = fragBinSeq*b;
    for j=1:length(ivLen)-1
        eg = ep(ivLen(j)+1:ivLen(j+1));
        em = min(eg);
        val = sum(exp(-(eg-em)));
        predEn(j) = a*em - a*log(val);
    end
    predEn = predEn';
end
clearvars a b ep ev val eg em;

% calculate RMSD and correlation coefficient
cef = corrcoef(seqEn,predEn);
corrF = cef(1,2);
valRmsd = sqrt(mean((seqEn-predEn).*(seqEn-predEn)));

% save predicted results
ifp = fopen(strPredResults, 'w');
fprintf(ifp,...
    'Prediction results: coeff %0.4f: Corrcoeff %0.5f, RMSD %0.5f\n',...
    selFFactor,corrF,valRmsd);
fprintf(ifp,'E    Ep\n');
for i = 1:length(seqEn)
    fprintf(ifp, '%f %f\n', seqEn(i), predEn(i));
end
fclose(ifp);

ttim = toc;
disp(sprintf('The whole thing took %d seconds or %.2f hours...', ...
    ttim, ttim/3600));
