# Supplementary material for: Transient Protein-Protein Interaction of the SH3-Peptide Complex via Closely Located Multiple Binding Sites
Source: PLoS One. 2012 Mar 22;7(3):e32804. doi: 10.1371/journal.pone.0032804 (PMC3310816; doi:10.1371/journal.pone.0032804)
Supplement: Supplemental Information S1 — Matlab script to fit the parameters in the MS model. (ZIP) [file pone.0032804.s001.zip › MsTrain.m]

% strTrainResults: is a file name for storing training results
% strTrainData: a file name which stores {energy, sequence} information.
% --strTrainData Format--
%  -3.14 A C D E ...
%  -6.31 C E F G ...
% nWin: window size.
% fFactor: energy combining correction factor.
%         = 0.0: denotes fitting the factor using the trianing data.
%         otherwise: use the given factor as a fixed value
function MsModel = MsTrain(strTrainData, nWin, fFactor, strTrainResults)
tic;

% define global variables
global seqEn ivLen fragBinSeq;

% load the data for training.
dbFile = importdata(strTrainData); 
lenDbFile = length(dbFile);
fragSeq = [];       % save every protein sequence of fragments.
fragSeqEn = [];     % save every energy of fragments.
ivLen = [0];        % save end point of each sequence.
seqEn = [];         % sequence energy.
for i=1:lenDbFile
    [t_et t_rm] = strtok(dbFile{i},' ');
    seqEn(i) = str2double(t_et);
    t_rm = regexprep(t_rm,'\s',''); % ignore all white space characters
    t_seq = aa2int(t_rm);
    t_M =  hankel(t_seq(1:nWin),t_seq(nWin:end));
    fragSeq = [fragSeq t_M];
    t_len = size(t_M,2);
    ivLen = [ivLen ivLen(end)+t_len];
    fragSeqEn = [fragSeqEn repmat(seqEn(i),1,t_len)];
end
clearvars t_*;
% each row of following three variables
% contains information for a fragment sequence. 
fragSeq = fragSeq';
fragSeqEn = fragSeqEn';
seqEn = seqEn';

% minNumFrag: minimum number of fragments among all sequences.
minNumFrag = min(ivLen(2:end) - ivLen(1:end-1));

% following lines perform a sequence conversion from protein sequence to
% binary sequence.

% dsnList: contains decoration information in CE method.
for i=1:nWin
    dsnList{i}= unique(fragSeq(:,i));
end

% screen cluster functions lower than a cut-off
% refSeq: reference sequence for cluster expansion.
cutCF = 5;
x=0.5:1:20.5;
for i=1:nWin
    t_b = histc(fragSeq(:,i),x);
    t_l = find(t_b > cutCF);
    dsnList{i} = intersect(dsnList{i},t_l);
    refSeq(i) = dsnList{i}(1);
end
clearvars t_*;

% following lines generate initial guesses for the parameters for fitting.
% cluster functions are defined.
% clustFunc: contains cluster functions in the CE method
% cfList:ordered t_list of labels for cluster functions
% labelsForDs: labels for a design site in sequences.
% fragBinSeq: contains a feature space composed of binary sequences. 
fragBinSeq = sparse(ivLen(end),1);
fragBinSeq(:,1) = 1;
clustFunc = cell(0);
labelsForDs= [];
nc = 1;
cfList = [1];
for nw = 1:nWin
    labelsForDs(nw).m = [];
    for i = 2:length(dsnList{nw})
      nc = nc + 1; % a label for a cluster function
      clust = nw;
      decor = dsnList{nw}(i);
      clustFunc{nc} = struct('decor',decor,'clust',clust);
      % sequence conversion from amino acid sequences to binary sequences
      fragBinSeq(:, nc) = (fragSeq(:, clust) == decor);
      cfList = [cfList nc];
      labelsForDs(nw).m = [labelsForDs(nw).m nc];
    end
end
% initial values for the parameters which are generated by avearaging
% whole fragments.
% initParamVal: initial guesses for the parameters for fitting. 
bt = fragBinSeq\fragSeqEn;
initParamVal = bt;
for i=1:minNumFrag
    t_sl = ivLen(2:end) - i +1;
    t_MA = fragSeq(t_sl,:);
    t_M = fragBinSeq(t_sl,:);
    % screen cluster functions lower than a cut-off
    t_b = sum(t_M);
    t_l = find(t_b > cutCF);
    t_list = cfList(t_l);
    t_M = t_M(:,t_l);
    % generate initial guess
    t_bt = t_M\seqEn;
    bt = zeros(length(cfList),1);
    bt(t_list) = t_bt;
    % If there is no reference amino acid found in the sequences
    % then a CF with the lowest ECI is adjusted to have zero ECI value.
    for nw = 1:nWin
        t_n = setdiff(refSeq(nw),unique(t_MA(:,nw)));
        if (size(t_n) == 1) % no reference amino acid in sequences
            t_ll=intersect(t_list,labelsForDs(nw).m);
            t_min = min(bt(t_ll));
            bt(1) = bt(1) + t_min;
            bt(t_ll) = bt(t_ll) - t_min;
        end
    end
    initParamVal = [initParamVal bt];
end
clearvars t_*;

% paramVal: the parameters for fitting.
paramVal = [];
for i=1:size(initParamVal,2)
    t_qO = [ fFactor initParamVal(:,i)'];
    t_bndval = (max(seqEn) - min(seqEn));
    if fFactor == 0.0
        t_lb = [ 0.0001 (-min(seqEn)-2*t_bndval) repmat(-t_bndval/2,1,...
            length(initParamVal)-1)];
        t_ub = [ 20.000 ( max(seqEn)+2*t_bndval) repmat( t_bndval/2,1,...
            length(initParamVal)-1)];
    else
        t_lb = [ (fFactor-0.001) (-min(seqEn)-2*t_bndval) ...
            repmat(-t_bndval/2,1,length(initParamVal)-1)];
        t_ub = [ (fFactor+0.001) ( max(seqEn)+2*t_bndval) ...
            repmat( t_bndval/2,1,length(initParamVal)-1)];
    end
    t_q = lsqnonlin(@MsError,t_qO,t_lb,t_ub);
    paramVal = [paramVal t_q'];
    ttim = toc;
    disp(sprintf('It took %d seconds or %.2f hours...', ...
        ttim, ttim/3600));
end
clearvars t_*;

% perform energy prediction
% predEn: predicted energies.
predEn = [];
for i=1:size(initParamVal,2)
    a = paramVal(1,i);
    b = paramVal(2:end,i);
    ep = fragBinSeq*b;
    ev=[];
    for j=1:length(ivLen)-1
        eg = ep(ivLen(j)+1:ivLen(j+1));
        em = min(eg);
        val = sum(exp(-(eg-em)));
        ev(j) = a*em - a*log(val);
    end
    predEn = [predEn ev'];
end
clearvars a b ep ev val eg em;

% calculate RMSD values between energies and predicted energies.
% listCorr: t_list of all correlation coefficients between energies and
%           predicted one. Various initial guesses make the results
%           different each other.
% listRmsd: RMSD values for each predicted energy set.
listCorr = [];
listRmsd = [];
for i=1:size(initParamVal,2)
    cef = corrcoef(seqEn,predEn(:,i));
    rmsd = sqrt(mean((seqEn-predEn(:,i)).*(seqEn-predEn(:,i))));
    listRmsd = [listRmsd rmsd];
    listCorr = [listCorr cef(1,2)];
end
[minRmsd idxModel] = min(listRmsd);
clearvars cef rmsd;

% selected parameters.
% selFFactor: selected fFactor.
% selParamVal: selected paramters for fitting.
selFFactor  = paramVal(1,idxModel);
selParamVal = paramVal(2:end,idxModel);

ttim = toc;
disp(sprintf('The whole process took %d seconds or %.2f hours...', ...
    ttim, ttim/3600));

% save training result
save(strTrainResults);
