# Supplementary material for: Transient Protein-Protein Interaction of the SH3-Peptide Complex via Closely Located Multiple Binding Sites
Source: PLoS One. 2012 Mar 22;7(3):e32804. doi: 10.1371/journal.pone.0032804 (PMC3310816; doi:10.1371/journal.pone.0032804)
Supplement: Supplemental Information S1 — Matlab script to fit the parameters in the MS model. (ZIP) [file pone.0032804.s001.zip › MsError.m]

function evDiff = MsError(q)
global seqEn ivLen fragBinSeq;
a = q(1);
b = q(2:end)';
ep = fragBinSeq*b;
for i=1:length(ivLen)-1
    eg = ep(ivLen(i)+1:ivLen(i+1));
    em = min(eg);
    val = sum(exp(-(eg-em)));
    evDiff(i) = seqEn(i) - a*em + a*log(val);
end
