# Supplementary material for: Transient Protein-Protein Interaction of the SH3-Peptide Complex via Closely Located Multiple Binding Sites
Source: PLoS One. 2012 Mar 22;7(3):e32804. doi: 10.1371/journal.pone.0032804 (PMC3310816; doi:10.1371/journal.pone.0032804)
Supplement: Supplemental Information S2 — List of selected peptide sequences for 10 SH3 domains. (XLS) [file pone.0032804.s002.xls]

## Sheet: Boi1
We randomly selected 1,000 peptide sequences from the SPOT data reported by Landgraf et al. [reference 12]
Boi1	Boi2	Abp1	Myo5	Sho1	Rvs167	Ysc84	Endophilin-1	Lsb3	Amphiphysin
PRRPNEPGKGMKWR	AGHPMKPHRIRMAH	SLDLNQADNPLRP	KLHEKYFPDLPKEV	GSQWKNHPDWPFWV	DYRPKCIPCPPNGI	DSLPFAPLRKVYEL	VLAEIPRPLKRRGS	VHGPGVPVKTLEIA	PGRAPRRPLLEGGG
AGHPMKPHRIRMAH	ILFERILPILPVES	RQIMIKSPNDFKP	REDAHEDPVSPKAG	GHKKKNLPKFPKNK	VQIKRADPHFPHDE	SDLPSSPIKAPNVE	HILLFRRPLPKDQQ	EILPQAPAKKVFES	WRRCLRRPDCRGRF
GRSLRKRPTSPSIS	SHSPISPLKIETAP	RNTTTYKSRPDRP	KQKKKPTPTRPYNY	KVNFRRIPTGPDSP	RPSPWLPSKPNCYH	YVYGRQDPKKPFFT	ALPSPLRPPAPPLP	NPIPKSVPLHPKSG	EGTYPRRPGSSPKV
SSRPMPPIRGPKRR	TMKNKPKPTPPSPP	SRLQEKELPPIKP	LFGIRNNPFIPITG	EIAPLIPKKPALRK	QPPDRNLPSHPSSN	GNTPDAPKRGFLGY	GTVYPKRPEKPVPP	FQPPPKPFRRSQSS	PPWVPWRPPSSAAV
GKDHRLAPNGPGMH	YWAPVSPLKSINLF	IREDQQEVPPQRP	VAVPFTLPVIPYDL	GYDPTDPNRPKVTK	VTQPITPVKKRRSE	DDNVRPSPISPSIN	RRDPPRRPPRNGYG	RLLFRSLPPHPACL	QRQRPPRPPPRGTP
TNSVKATPVPPTLA	NMVPLNPNRIIPDE	ALKQKKIPPPFKP	HEVPKRSPEKPSNP	VHVLKYAPDEPNSL	LGEPFDPNKHEATF	EYSPRPSPWLPSKP	RTLGLRRPVHSSCI	VWGPKPVPFQPMDV	SVIKPTRPDRGWFV
FEEDKMTPSTPVRS	GYDPTDPSRPRINE	GNYAYGAGHPMKP	SPVPLGSPRGPLPV	NIPTKSPPKSPKHK	SKIPKSIPIIPYVL	LASDKGLPMIPAFV	QLRPPPKPPLPAPD	RPSPWLPSKPNCYH	AASSPARPPGLQRS
IFGPSFPFRSHIDV	GAKPKIPSKLYQSV	SSSPKKGPLSIKP	QPAQFMPPQDPAAA	KLNKRVLPSKPKKS	RPPPLTPEKNLYLT	PSSKKNKPNPPPGS	LFFELRRPPQHGVL	VCTIRSTPSQPIHC	LRRLLKRPELEEIF
LYREREEPPLPKRI	YYGPNSPLKLDEEN	YNPYGISPNHARP	ATVVKNCPGDPELF	TTRPAPPSKAKDVA	DERPFRPKRTSRSA	SILNRCVPKRPTID	QAGFPRRPPPRGTR	SDNSKSEPLPPVIT	LLGPFRRPTTQLRA
LVIPSTPSKKCKYS	KPKPPKPIKYHFED	VCGTRQCPIPKKP	TYIWRYLPAPPVCI	VTLPTGPAKIIWEK	IIFPYDPLKLGTHA	QVPPKSPEKSGWLY	PDIPPPRPPKPHPA	VFYHRPAPKPPVTK	LGHPPAKPPLPPGP
VKHPMKPFRLMLTD	NNAPTLPKRKNPKI	RKRSKGEVNPSKP	ELAEFTDPSCPVSE	IDKSKLSPRFPELK	LDVRRIYPKGPLLV	TSAPDIPPRSPNRN	QVFLPPRPPKVLGL	DEALRYCPDAPIVL	DRWDPTRPPRATDT
EFTTREGPHQPIGN	DERPFRPKRTSRSA	MFARLANPAHFKP	PSSHKRKPVIPWDA	SLAPVYPLKSLLRI	CQRPGCPGRYKLVR	LNRQKNYPDAPAIF	LELALKRPRPPVLS	FYDFRSLPKVPTTQ	KQYMLRRPALEDYV
IELPTQPVRKNPEA	KISPSAPSKDSFTK	PPQDQAPSLPPKP	LDLSKYGPLPPSRA	NAPERAVPILPPRN	PMSPGPPSKKDSRH	KDEVKLHPPEPKDL	GPRPPPRPARHRSH	TSKPSLPEKPQKLR	ENESPLKPPGICMD
GQIDRDKPSEPERT	AIEPGVPSRYSDET	ATKVDATPEESKP	EGTTKVDPIIPVPE	PVPVRMQPQPPQPM	SPFPSAPLRKLEIL	VTTPLKPKRLAIPI	VPLPPARPPTRDNP	GHKKKNLPKFPKNK	KNRTFLRPPKVKME
GLDLKWEPSTPQRK	LDTHKESPLRPKVR	KKAKIIFTAPTRP	CNYSKIFPGIPISL	YVNAKLDPSLPSQY	IKYPGSPQRSSSFS	IAGQRTFPEDPNYP	KVHVPARPYRVLNN	EEKVKRTPPLPPVP	KFLDPARPYKCTVC
CNRARYLPQNPDII	TQPVRKNPEAPARR	MNDDRETPPKRKP	VSKAKLQPAKPQFT	TLIPPIPEKQSIKN	YMQPIIPGKTECFE	MQSKKEDPNRPKNL	EGTYPRRPGSSPKV	SETARKVPPIPTQI	LTVAIRRPTDDSNQ
PKEPRLPKRKVAVM	LYKPGMPPRPHFIT	VRIKGINKIPPKP	EIKDRDQPAVPPSP	TLNDRQIPLSPDQM	ENLPPSPVRAVNPL	PVDPTTPVKLGPGI	GSALPRRPLLCIPA	TDTTKVTPIVPVPI	LLLLLYRPPRYQIA
FWNPENPYKFVHPR	ERDPNAPKKPLTVF	AGHKLSVRVPTKP	PSSKKNKPNPPPGS	SFVTKYLPAAPVGS	AGLYKLSPLYPFDV	TEIYKLEPREPQVD	RAPPPSRPPPRPSV	SFIRKRAPTPPAPS	GALHPPRPGRGLGQ
ENFPIVPLKSVAQD	IDKSKLSPRFPELK	LEGNELYPLSYKP	PFLIKFTPKFPQSI	PKTGKPLPTQPSSS	SRVTRKRPREPKST	FGSNKNNPVPPELT	IKTPPKRPGGRRRG	KITKKLGPKLPKAS	LSNCLTRPQKLSPV
TGRPDKPFRALLVD	LTSVKIVPQRPISD	SHTGLTSFTPERP	EAYRLNYPELPRLT	VFVEKSKPTYPGTE	PLRERIIPILPANS	QIFPKKPLRRTVMS	AAPFPDRPPAHLVS	ATEAKCLPKIPSIP	PPPLPQRPPPRLPP
EFIVKTIPVPPRDF	SQSPKRPKKYPKKA	EFKKDLEEGPTKP	RYPFRMIPELPPKR	EIPSKDHPYDPEKD	HELVKSDPHFPYGT	GSSPVSPDKRPSWK	AVKSLKRPLEATFD	VTLPISPSRASISF	GSSSPSRPPGLSSN
PNEPGAPSRLSFEN	NSNVRIPPTVPSKI	HQYLSETYGPTKP	FWKIHLSPPLPSFK	GQIDRDKPSEPERT	GNVPHSPVRFADTV	LVGMRSFPLYPSGL	FFKGIRRPWKGVLM	ILAVKKNPQSPMYT	LRGKFKRPPLRRVR
RPPPLTPEKNLYLT	DSLPKLPFRSWGQP	QFIKAGVPIGRKP	NLYQRTTPAGPDPS	KKNKKKVPLNPLAK	PLPPIPPTKSKTSP	VNTPREPVRSSSKI	ACEIIERPSKKDGF	KKHDKLYPKYPSVK	VPLPPARPPTRDNP
LFDEKVKPQIPQLR	VTTPLKPKRLAIPI	FQLIYFFPDLIKP	YDLTRFLPNHPGGQ	YVYGRQDPKKPFFT	ETGVRYGPEFPLCT	PQGPGIPPRTYEAS	VLPPPPRPPQRRCR	YRYPQTPMRLEIAV	AREEFRRPRESLLN
RLLPSWPKRGFSLL	REEPPLPKRIRISK	KARHVLYPKGVKP	HTIPKSGPIVPYVL	LKDPKSFPPPPLKP	RVHPEPPNKPGITT	ALWAKFFPEKPLNI	TLKRPKRPPLKEFF	TSISRISPQDPEAK	RPTFLRRPINQVVL
NTINKSNPQGPSDN	NSFSKNDPNFPILK	FNTPVDSPSVSRP	YPNGRTLPPVPTQV	EIAKRLQPGSPVLG	LIMPIYPYRLVSTI	HRGPRRPQKNRYNT	GSVHPVRPMRLESF	VPIDKKSPFYPGLD	LERRLKRPRTQGVV
INNNKMRPHLPPLS	IFGPFGPMKEVKIL	LSVRSKRLFPVRP	PEVKHFCPSTPIML	HNSPVAPNRYAANL	MDMDRNVPLAPNLN	FLHSKKIPEVPQTD	HHPWIRRPFFPFHS	MRAPPSPRKSKSGH	LGLRLCRPYRLAAG
NKVPTNPKKFKKAP	KKDPNAPKRALSAY	GDHLQNDPLSLRP	LDTHKESPLRPKVR	LRSPNTPRRLRKTL	SNVPTTPSRELNGT	QTGSKTVPQAPQAP	WRYDLRRPSFTRTW	EKNARGIPQAPFIE	ICTKLVRPKRKHGT
PESAKCNPNSPRLK	PTAPNSPIKLGRRK	PRIPRLVPQWEKP	KAPYLVQPNVPEKH	VHGPGIPMKSLEVA	PPPPPVPAKLFGES	NPMQKPVPFVPVLD	LETSLKRPKRPLFN	DHKPENPIRTFKDL	GGDALGRPPRGARS
KKVIRNYPGHPEGT	QGQPLPPPRGQVIL	EVVKSLYDRPLKP	AVVYKLKPYIPSLS	YCPWKLCPLLPILY	VCTIRSTPSQPIHC	AFVPTNPWRSSMSL	YQRLPRRPGEPREV	NGKDKSRPPRPPPK	LGDSLRRPQLRLWS
ETSLRVLPIAPKIF	FQYTKGRPLAPKGA	IEMKDVSSKPSKP	EEKVKRTPPLPPVP	YKIPVVPPRETYFA	ACLPVGPRKNGMNV	DLDWRKIPFLPKEI	CPPIPRRPAEPPWP	FHPEKLTPYTPMTG	TTKVIRRPRRGRMG
IYTPYIPFRNSRTW	NSVIRGCPGLPDTL	VGSTIPYDFPEKP	NLKTKSHPEVPRLD	FQDYRCSPWCPSRS	TGKFRYMPFSPAGT	WRWARDTPRAPGLH	REKKPPRPPKKKYQ	NEVPTTPVRLILGQ	YGLSPLRPPSVLPP
KFIPNKPYRQFNTW	PAFPEYPMRRDTLY	SVVISKNPDFFKP	RERPLEPPRKPMAS	INNTRLSPNSPTPP	NMVPLNPNRIIPDE	LPVPQLPPKLLVYP	YERTLRRPVPLPHS	RLLSKYRPSCPIIL	LEQLLLRPERPGDT
DSPPQSPRRSSNSS	LVPSKAIPPLPQLD	TFANVSFSYPSRP	PGGPKFEPLYPREE	TARNKKSPGGPRQR	KNLLREIPQVPAFQ	ATVVKNCPGDPELF	APALPPKPPKPTTV	PQQNRPLPQLPNRN	QKFSLRRPLQTAMI
KKIAKGDPKIPMQN	SPPPVSPSKMKTTK	DTMANILYYPQKP	MASGLLPPIQPGFD	SSIPPNPGKTAKPI	RLVSKYRPNCPIIL	HGLPYKPSKLIRIF	CRLTLLRPEKDGAA	AFVPTNPWRSSMSL	IYVCLKRPSWMVDN
TKAKKEKPKPPKPI	QSTPTPPAKRLFLI	QLANCSSRAPAKP	KTSTKAQPAEPQAE	HLVRKVAPTKPMYC	NINPKQPPKTSGEK	HSTPVTPRRLFTSQ	YQGGPPRPPMGMRP	LVQPVVPDKVFSFR	IHCDPLRPRRETCH
SRPPRPPPKPLHLR	ALLIKTVPGFPLLE	RFNNSNNSIPRKP	NPFPFPIPEIPSTQ	DSYSRSRPTRPLGY	TNSVKATPVPPTLA	HTIPKSGPIVPYVL	DTKALRRPKCAELH	KKYPRKPKKNLNLG	SPQAPRRPLPQVAT
KMTPSTPVRSISPI	FLQPVDPVKLDIPF	AYNLNVPPPKKRP	FVFFKSLPDLPKPQ	RRIRKEHPGEPNVI	EFCPTYPSKLFVPR	LNTMKKRPAPPSLP	ASNQPKRPPAAPEN	AIPPPVPNRPGGTT	TACPPARPPAQVGL
WLDEKRIPSTPIDY	FFQPEYPVRMEPDL	RATPVSTPVISKP	KPSVMKLPPSPKQP	LVQPNVPEKHNMST	HFNTKKIPELPSQF	ILAVKKNPQSPMYT	VLALPGKPPFLTQL	LTKIRRRPQQPLTD	IGVSPGRPGKSVLF
IESLREIPYGPDFD	SELPTRPSKSKTYN	IADTLQPGLPHKP	KNILKVCPVLPSIL	DYRPKCIPCPPNGI	SKDPNRPTKFAFES	RLVSKYRPNCPIIL	LQGIFTRPSKLTRQ	TGGGRIVPGVPPGA	VKMQLRRPSDQEVS
GNVPHSPVRFADTV	LDYPKAPIKLTMKS	PMVNQYSPTRGRP	LAKDLIVPRRPEWN	QLFPVRPVRVRHED	ELLPVVPEKFLIAC	LRISKPDPECPSKL	RGERLPRPDKCPCE	GTPPTTPLRTAQGI	SHGSPRRPGPEPGA
FPYPFKPSRVGVKY	LIDPSTPDKAAKKD	LHGNTNAPTPLRP	NDLVKRFPEQPPLR	NHIPPFPLRFSFAQ	EAPPAKPSRSDIID	RGWQRFLPTGPIAH	LRRHPSRPMRQSRR	PSNPALPKKLLNVP	RYLAICRPLRARVL
FREPDLPRKGLLED	NNNPVPPQKINQPP	NHTIWVGPGKDKP	IGKSKSAPPIPEDT	TVRTRRRPPPPPIP	KHAPFIPVKPALEK	SMYPGLPSRLEKEL	NVLVPSRPPRNPYD	TTTIKNRPVPPPLP	MENNLRRPNLEAFN
LDHPNIPWKLIISG	SQKPQKPKKSAITK	VSSSSTIPVLPKP	YVKERRPPPPPPLL	PVYPSLPERSKVIL	DELPSPPLRMVHID	HGVPVVPSREVTIN	QVMVIKRPGRKRKA	FLHSKKIPEVPQTD	LPPLPHRPPQNPFV
RHRPQKPVRTVIYT	GAPPPPPHKDHLCD	EKEKEKSPEISKP	AAPKHAPPPVPNET	QYIPPPPPKYINSK	FPYPFKPSRVGVKY	SKVNKVAPDHPFIQ	LPARPRRPTPTMVP	GRSLRKRPTSPSIS	KYCGPYKPPGILKQ
SMSPLPPARANKSD	FTAPPVPTKKKSKN	YDVIEVVPEPGKP	DLDWRKIPFLPKEI	DYLPQHPHRTSSLP	SRSKRSKPLPPQLL	SHSPISPLKIETAP	SFLRLRRPWNWIAH	KSKPKVPAKNPELE	ALPLPGRPARGVFY
RLVNKLLPPHPFAD	IQQNKQGPKIPFYL	TSSSPLGPSAAKP	TINSRFYPPIPISE	PKDPCSPQRDEILT	EFQSKSSPVPPASE	EFQSKSSPVPPASE	EIPKPIKPPTYQVL	DVYPHEPAKNGEGS	PKTYLRRPEASSPA
KPKPPKPIKYHFED	LSKLRLSPENPSNT	DQLDTASIHPSRP	PQQNRPLPQLPNRN	PHFAKHSPDSPRTS	VVPERVKPAPPVSR	SQFPSSPYRTVDPY	FSFSLPRPGRRGSR	FLLPNLPMRTFKEI	PMAPIRRPISAESA
HFPSRSQPSDPKLQ	VILPQIPPKLTFIL	KQTQLSSTAPKKP	ASKHKMFPFNPAKI	QRHPKSPVKKPMTS	NEVPTTPVRLILGQ	KNIIKYVPWGPPLE	SREGPARPYRLKPG	ETSLRVLPIAPKIF	TQSLPTRPPTFPPT
SIIPRIFPSTPGTI	CIIPPLPDKKVFQY	DGTFSIYSIPSKP	FRPHRLAPSAPATK	PNEPGAPSRLSFEN	LSKLRLSPENPSNT	GYDPTDPSRPRINE	NIEKIKRPRSSNAE	IAVTRSIPRGPDKN	KLEDPRRPDTSFLW
GDHPKGPPPPPPPD	ALWAKFFPEKPLNI	DVITHFGPDADKP	QVYEKTIPLFPPEI	LAPPLSPTKPSPLH	VDSFKYEPLAPGND	RYPFRMIPELPPKR	KDVLFIRPRKYIHC	IPAPKLVPPPPRTR	ILGSPARPPFSFQP
FKMPKKPQRSKEEV	VSQRKKRPISPHLT	LITRLRVPTIKRP	GDEERFLPNRPHYE	ATRPSSPMRHKSIS	SPPPVSPSKMKTTK	TSNTKWTPITPSVI	PSRPPRRPPWGRGS	SSLPLGPIKERSKQ	ARARPRRPREETLT
EILPQAPAKKVFES	EILPQAPAKKVFES	RKKQKKKPTPTRP	KLAILTCPFEPPKP	PKCEKIEPLSPSFK	FPDPNNPSKVQIRM	YVNAKLDPSLPSQY	QPDGPARPPGMAPS	KKIAKGDPKIPMQN	EGAVPRRPEDALLL
DVLPAGPVRSLEGV	AMNPESPTRDQIFL	LNDVEEEESPVKP	TSGYKYFPQFPQLK	KLRPDLPVKNFVVK	KSYRKADPTNPQGW	PIVKKNVPKPPPLV	FLCIPRRPNWNQNT	KQLKKQGPKRPSSA	DPRRPKRPRTILTT
MVLPPAPPKNSDPS	HILEKYSPFDPCGR	EVGGVRNYVPQKP	LASPFHDPILPRRT	GGQPPVPVRMQPQP	GRKPKDPSKPRQML	ELPPTHPIRLGLAL	AEGPPKRPGGSSPL	DETPFFPDKIQKSF	SGGIPKRPSSPVIS
PLRERIIPILPANS	TNGPRYSPQNPRPF	NEDELDSPVQKKP	SEMHRAAPETPRSI	VVPERVKPAPPVSR	DYNPTIPPRSKDRP	TTVPTKPKKPHDIS	PSESLPRPRRPLPT	NGMPRRIPDYPDAF	SGAPPTKPPTTPVG
AEIVKLTPKNPFYK	DDAPATPPRPLKRK	TLEYLRSPKLYKP	RLLSKYRPSCPIIL	FQYTKGRPLAPKGA	NIFQKQLPKMPKEY	FQDYRCSPWCPSRS	EKGQPSRPTKSKDA	QFVPIAPQRLNMIF	ANLQPKRPKTIKQR
LRKPRAPMRNVIIT	LGLHKWLPDIPLFE	DINQLQGVYPSRP	KLGRFTNPQQPRED	DYQPLSPPRELDPD	PKKSRVLPPLPFPL	VTLPISPSRASISF	SRNIFKRPLGSRIE	NPFVRINPNRPEAA	SVTDIRRPRLYLLQ
RYKPTPPLKKRYDY	LSCPNVPGKPQVAY	MPFTLNQSHPFKP	ILVPHLDPIDPWEA	WNLPWSPFKITTIM	LNRKKVTPQLPKVT	GTTNRGPPPLPPRA	LPETFRRPQIDPAV	FLPPPKPFRHTETK	SGVLLVRPSRLSSS
APLPPQPRKHDKTP	KQLKKQGPKRPSSA	VACLKRVIVPDKP	KAGSFGAPSSPTSG	EKEAKSEPQQPEDN	NPFVRINPNRPEAA	CRHLKLVPSTPMDI	SQEILRRPIVACEL	NLKPFHPPKEKSMN	ESGRPIKPPRKDLP
IQHPFLPRKIPIIT	TNPPIDPIREANVM	DYIRSIAVHPTKP	TLIEYMGPAPPKGS	HLLGKEGPSAPNPS	VPEPSKPCRLLLVR	LTCPFEPPKPKTKH	LGKIPLKPPPLELL	EWEEKLTPAGPLCP	PWRGFCRPSRFFSS
KSFPPPPLKPGQKT	APVVKSEPSLPRMR	ESSPKKHVSPSRP	KNLLREIPQVPAFQ	TDYPFKPPKISFTT	LSSPCLPPKVNATN	GWKPLRPIKLISWD	PQEHPKRPVLGLEC	LAYERPLPDLPSTI	KIIPPKKPPTKVVP
WNLPWSPFKITTIM	IVNPFIPRRPYSNV	LNDSMFFPYPFKP	RRHNRQHPPYPHSG	SLISKRNPCYPYGI	KLNKRVLPSKPKKS	PFLPVLPQKPGGVR	DPNAPKRPLSGFFL	AKLRKFHPPEPYKG	DQIPPNKPPWFDQP
KLPKKFPPPTPLLE	EEQVKEKPNEPEGK	WKCLYPELTPYKP	LDVRRIYPKGPLLV	YPNGRTLPPVPTQV	YLDPFHPKRKFIGV	FREPDLPRKGLLED	SEDPLKRPVVYVKG	NVQPRKPSRVHSRN	LARIPNKPPPEYPG
AQRPRGPQRGKDIK	NIPPNSPGKLQLNT	VLNTRESPDSLKP	GETRWRIPYLPLDP	PFIPKFPSRESVES	NSFSKNDPNFPILK	NTIIKFDPGRPIYN	GIRRPEKPPYSYIA	TQSGRMGPSEPKHR	VRRIPTRPPRAPRL
DQKPLVPIRIYGAI	EVTPKVPERPSRRK	PPPPPPPPPSSKP	FLQDRVIPIFPHYP	VPPPNVPKKDKREV	LLPPTDPFRRKHEQ	PNYPDSPPKVTFIS	LSFHPKRPWILTSL	EIPPPLPPKIMVHS	PRPRPRRPRQLTRA
VTLPISPSRASISF	ALKPKTPSKAPRKR	ADDSFIFPDEDKP	IARPLSVPGSPKVR	KRKAKAPPPPPPPP	RPKRRAPPPVPKKP	KMSAKNTPKHPVDI	PPPRPPRPPSPPPE	AKQPKEPKKRTTRR	GTRAPQRPKRESRG
KLHEKYFPDLPKEV	HTPPLNPSKKCASI	NSDRLQLLEPFKP	YLTEFSRPIPPTPS	KNILKVCPVLPSIL	DLNPDAPPKPQLIP	SNNPSKPRKYKTKS	ASQSPKKPPAKDPL	LVTPEEPAKNKSER	GLEVPRRPGARTGP
FDFPLSPVKHENPT	IPTPSKPLKKRKKR	GEGHSDQPQNPKP	EFPGKKCPRLPHRN	LFGIRNNPFIPITG	KLHEKYFPDLPKEV	TSCTKEKPTPPTTT	VNRGPKRPKVLQRG	TATPSSPKRMHSSI	DTTSPSRPPGGPII
PPPPRRGPAPPPPP	TGYPRYFPQPPVQR	AVPTKTIASPQRP	SLKNRDGPITPSTI	PPPPRRGPAPPPPP	IFPPLNPARTSLNS	NRKQRSIPLSPIVP	PVEAIKRPSPDEPM	ISADKGFPLIPSGY	YGPNIGRPRKNVIA
DFRGRAYPLSPHFN	WSYPYEPLRVLQVG	YQKTFKLPWDPRP	CWHPKTIPKQPMEI	VVSPSHPFKQLQKI	RRRTRLRPPTPLSQ	QETPIIPKRIIHYS	PLISFPRPVKTTWL	FVFFKSLPDLPKPQ	EEAQIFRPLKFNTT
IGSPRHAPSRPDSI	TDLFKPLPEPPTEL	LHLEKMKPDLKKP	DGKLKHIPRRPYEI	VASSRTEPSTPSRP	QNNPPKPQKPVPLN	RKRPAPPKKKAPST	PPALPPKPPKAKPA	NGTWKYNPTVPNEL	RVSWIRRPPGKALE
AKIDKVSPEDPWVL	NSCPMSPLKEKYVL	LYDGNSITPPVKP	IFQSLLHPELPIII	NELVKRFPGHPPLR	NYAPRLPRRETSSS	LLEERNNPDIPVDK	QQKPPKRPPIEASV	LLEERNNPDIPVDK	TENAPCRPLRRRRK
KNILKVCPVLPSIL	TGKPRKTPRPPFPF	SEKPEETPNPLKP	RYCFKLLPPQPGSK	DQAPSLPPKPNTQL	VTVPKLPFKLAVNK	GRKPKDPSKPRQML	KPPKPPKPPRPPKT	YSTNRGIPARPCKD	GHGEPRRPPCDPLA
TEPPMNPLKNREKM	ILAVKKNPQSPMYT	TNMEFQYPGTSKP	IAKLKRKPVVPRLK	KLVLRNVPILPILN	PYPPSLPSRDLYEV	PLRERIIPILPANS	ILRPPRRPRKPKTL	SRSKRSKPLPPQLL	GAPGPRRPFQQKPL
DEPPSFPKRWGWLK	YAVDKIMPPTPAKK	VSSRKAVEPPRKP	EEQVKCNPNRPIYW	NPMQKPVPFVPVLD	HILEKYSPFDPCGR	LLAPNSPLKNTKSV	HQEKPERPLRGGKS	LNRQKNYPDAPAIF	WTDRPERPCKPLLT
KLYYRHRPQKPVRT	LLPTKLIPSIPGGK	ISLDSPIPENIKP	PSHYRNIPYNPATF	SLKNRDGPITPSTI	PHFAKHSPDSPRTS	ENAPANPSKALKVK	VMASLRRPKRIIIR	SFAPFFPTKRRGSW	QVIGPHRPPELHDR
LIWHKNKPTEPDNK	HSTPKPLPPVPALS	LRGRIEFQPPLKP	LEFPKDYPLSPPKL	DIKTRSVPKIPSIE	LARPPPPKRIRTDS	SEAKRKFPEAPEVP	PGDSPAKPPEGSAG	TKKPRPPVKSKPKH	VAEPPPRPPPPPPP
RHSKKPAPPPPGMQ	GWKPLRPIKLISWD	EQEEFTSPYFGRP	VLKIKPLPYKPRGR	TVCDRLIPTSPQKT	CFKTKFAPEAPDLF	KPAGRPIPPAPTHY	EGEEPKRPPGICER	FKVYRWNPDEPSAK	LRWGFSRPRKDKGL
SENPLLPEKLSQSK	KKKKKNGPGAPQGY	TERLKRDLCPRKP	VPIDKKSPFYPGLD	VEKRKFTPIEPSLL	LPEKKNSPTTPSVF	LVQPVVPDKVFSFR	PKKPPVKPPTEPIG	VMVPHLPGKILLSN	FGTLPPRPPGQDTS
QSNPTSPTKQTFTI	YTTPKTPPRPKTIL	KLTFADVKKPDKP	HEASKCFPKAPQAS	VVIPPVPSRYSDER	LQNAKNDPLPPVIE	SKDKKTKPTPPPKP	HIPPPPRPPKRILE	HQIPSAPQRLVSII	LRGKFKRPTLRRVR
FFQPEYPVRMEPDL	LTLPFGPVKSIWLS	IPVLPPPRSPNRP	DLKKKYAPDPPITH	SILRKSSPEEPFMS	TASGKTSPILPLQN	KKDPNAPKRALSAY	GKLKLKRPEQLQEV	TINSRFYPPIPISE	LPVCLTRPPKLVLH
NPPPVPPPRNVTAM	VHDPNIPLRPKEII	NRPNSVDPALRRP	FSTKKSKPIRPFVF	FVIPGVPSKCYSLF	KMSAKNTPKHPVDI	FENRKHQPFTPKGM	IKKDLSRPQKPQLV	RFNPAIPLRIYLKT	KPPALPRPIRNLEV
LSPAKARPSFPHND	IIIPPIPSKHSLLK	IFPPIDDPLPFKP	LGPLKYAPHLPFSK	RYCFKLLPPQPGSK	AFVPTNPWRSSMSL	KDAPIEPPKYMGMG	KYCGPYKPPGILKQ	ARDPILPYRLVKDR	NCFIPKRPIPTIKD
MTAPLWPNKNEKNH	HEASKCFPKAPQAS	MTHNRKPAEPTKP	REFEFIIPVFPVIC	AKLHRTKPVKPLSK	NLYQRTTPAGPDPS	IKYPGSPQRSSSFS	GWIQPRRPRDPTPS	LKKQKAIPSSPCGM	VCPGPIRPIRQISD
EVYPIEPPKVVCLK	LSPAKARPSFPHND	NNNNLDKPKVKRP	FQDYRCSPWCPSRS	KISPSAPSKDSFTK	YSTNRGIPARPCKD	LIPPGFPTKNYPPG	ATCRFYRPPRCSHC	LVIPSTPSKKCKYS	PTEGPRRPPPRPPC
VKEPSFPSRSAFSP	SAFPQSPIRAYGST	GIIPTVNGKPVRP	NLLSLENPVVPSHY	SETARKVPPIPTQI	ELPPTHPIRLGLAL	IESLREIPYGPDFD	PSPGPCRPPHGTQA	LLAPNSPLKNTKSV	TRPKPLKPPCDLSM
RGTPANPGRVATLI	LAPKREAPKPPANT	LKFSLLNHHPYKP	DFRLHYYPKDPSNV	EIKDRDQPAVPPSP	FLSPGKPSKGTSLH	QTVIKTHPRIPKSE	WGCLPARPRRPTPT	KNLLREIPQVPAFQ	PDVWLRRPSTHTSG
SGPPPRPKKPSTLK	LKDPKSFPPPPLKP	ENEKESRHYPIKP	IESLREIPYGPDFD	LEFPKDYPLSPPKL	DIPLKQVPENPMPT	FFYRRDIPDVPITT	NGYFFKRPYPFVLF	EKGPRMPSRGRPRP	LFPPLFRPQRPHSA
MVRPAPPRRADPEG	QLQEKLSPDLPDEE	MKTTDTYPSLPKP	TDTTKVTPIVPVPI	ATVPSAPYRKQIIS	EKEAKSEPQQPEDN	LQIPPLPLKLLTPV	CISKPERPMKFLRE	KKPPKIPKKVYTLE	YPARPRRPASTAGS
DVNHRYPPMAPTTV	PPQMRSNPQQPPQD	SYILEELPIHLRP	MPNLKRLPIPPLQD	NLSLRYAPNLPPVI	MRAPPSPRKSKSGH	VPSPIVPNKMRKQL	SWQILARPWRAFFK	IKYFKKFPKDPLAM	KPQTIKRPLNPLAS
AGHIKTHPNSPTPG	TSSLRKPPNGPSSV	GVLITDKEYPVRP	EFLRKHSPKAPATG	GLDLKWEPSTPQRK	DSIPVDPEKVVAIV	KKDPFPPPKDLLVQ	PAAPPKRPAVASAR	YVNAKLDPSLPSQY	GKVVPLRPPPPPKS
FSTKKSKPIRPFVF	KLGPDTPIKVAGPL	IELLVDSKDPNKP	QWSKRIMPYIPGPV	EFDEKLPPKKPAGP	GAIPRGPKKDDASF	LSCPNVPGKPQVAY	SPQAPRRPLPQVAT	PTTPGYPSKDSDTE	TTTPPTKPPSFNLH
NMVPLNPNRIIPDE	IPYEKRDPTSPAPL	YTDNDDYPELDRP	VPSAFTAPPVPTKK	LTLPFGPVKSIWLS	ENENKKLPPAPTVF	TLDEKECPSVPPTV	HYLVPVRPRRQIVY	PPPPPVPAKLFGES	IRSALKRPVEQPLG
LPAPPPPPRRGPAP	ANLPNRPKRGEGIN	CAKPMNIPEVLKP	RLPSKTDPLDPHIK	KITKKLGPKLPKAS	KTKPSIPPKKVELN	KLKIKILPEQPQLE	GQKQPKRPRSESSC	TSTPPLPRRRATTS	PPARPPRPPYPPRR
LPVPQLPPKLLVYP	KQKKKPTPTRPYNY	CFTAYSSPKKNKP	KVSSKYDPDNPNKD	RLIPTSPQKTNINT	VQTPHVPDRPPSQL	EKNARGIPQAPFIE	QLWDIRRPDRCERM	PKTGKPLPTQPSSS	VSHLIRRPISVNPN
DKLPFSPIKEKKLK	VDSFKYEPLAPGND	TDSGRNGPRSGKP	REYIKSLPMYPAAP	LIWHKNKPTEPDNK	REEPPLPKRIRISK	AVQLKRQPAQPRES	RMKRPFRPPPAHFQ	KWEPSTPQRNGPIL	RVLCLLRPWRPLRA
NTIIKFDPGRPIYN	GSSPVSPDKRPSWK	NIVEIAPLIPKKP	KDEVKLHPPEPKDL	ETTTRETPLPPIPA	GKDHRLAPNGPGMH	KLEPENPQKPSNTH	EPPAPRRPASLAQR	WNLPWSPFKITTIM	TPLSLKRPPPYDAV
VNTPREPVRSSSKI	FFHPAIPLKNAAPF	LRNELIKQGPKRP	IQQNKQGPKIPFYL	PNSPTPPLKSKVSR	WSYPYEPLRVLQVG	EFTTREGPHQPIGN	APQPPGRPPTPGPP	VMKPKSPDKEFFDA	GESRLKRPSVLISA
PPEPATPSKKSLTT	DSYSRSRPTRPLGY	SPVIIPLGNPKRP	AEAYLVTPEEPAKN	TLDEKNLPRLPTPF	LSRSKPLPLTPNSK	KIMPPTPAKKVEFI	RRIHIKRPDDRAHL	KKNKKKVPLNPLAK	LPEELPRPRRPPPE
EIKDRDQPAVPPSP	MDKFRIPPKSPNIE	YPGSTRITLPRRP	WEALKSVPIPPRKN	IGSPRHAPSRPDSI	PNYPDSPPKVTFIS	GEMVKLTPKNPFYK	FYRDLRRPFSAPDA	FLQDRVIPIFPHYP	CQKAFKRPSDLRQH
NKIPPKPRKVLQLL	KDYPLSPPKLTFTP	EFVRGKQNIPRKP	AVGGKWEPGNPIAI	SEEPTSPTRQVNPE	RTEPSTPSRPVPPD	TLKKKKTPKKPIAA	AETRPHRPPGARDS	TNEPTKPIRRLSTP	PTGSLRRPLGPHAP
QFVPIAPQRLNMIF	DSDPNTPKKLSSPR	NLKIDCAPAYLKP	ALGFYRAPGSPAPA	LIWHKSKPVKPTNK	SENPLLPEKLSQSK	ETVPTEPTRYNYQN	VESILKRPSSAITR	EVTPKVPERPSRRK	RHWRPWRPDKTKKQ
SQFPSSPYRTVDPY	PKEPRLPKRKVAVM	ETKSVPSIEPFKP	IKYFKKFPKDPLAM	ENENKKLPPAPTVF	PEWRRPHPNIPDAK	SRYLKDHPNLPTPE	KNRTFLRPPKVKME	QTSPGQPRKGQNGS	EGNKPQRPPPPRRP
HSEPAIPYRETFLS	NNGPKIPQKNTIDS	PTLEDHTPPEDKP	WRWARDTPRAPGLH	ENVPLYPSRRNIWE	KKIIKDVPGTPSDK	TMKNKPKPTPPSPP	EVITLERPLRCNCC	DYQPLSPPRELDPD	GPSPPYRPEKLSSP
INNTRLSPNSPTPP	ESLPRTPTKGRSTQ	SSTTTAAATPTKP	ATKRKTIPVYPPVQ	EKLIKITPDTPFGF	DFTPVEPSKMREYI	DYNPTIPPRSKDRP	RAASLRRPRRAASR	TKTDKSYPMCPVDA	PRPPPGKPPTRPGV
EIPSKDHPYDPEKD	ILPPRIVPAIPKKA	KLQGSFNPEYIKP	IVNEKRTPALPSNL	VHDPNIPLRPKEII	QRLPGEPGREQAPN	QGSNKYSPSSPLTT	QALYFCRPFREKVL	AARPTRPDKARRLG	NMSDPRRPNKVLRY
INQPSTPKKLKRKS	SEAKRKFPEAPEVP	FKVMVANPRKSKP	REVDLPIPAQPGPP	DDIIKDHPHIPNGQ	LMSLKRFPQLPSNT	IIKPYLPFKISKWL	LPEVPEKPPAGECV	TSAPDIPPRSPNRN	ASSSPKRPSVERSN
DRPPDVPRKIIVGR	DEFNRNTPPQPSLL	IPEYILDPNAQKP	ILTLLKMPEVPNSV	CGFPLLPSKRGVTA	IVNEKRTPALPSNL	SVSEKTNPSSPSVS	FGAVLRRPHDPKTV	LTLTKWDPSKPISL	EWIVFRRPVPISYH
QGSNKYSPSSPLTT	LAGIRLVPVLPILL	NNNQQKTPKLIKP	KLFVLLPPIDPKDG	EELARVTPLTPKEY	PKHIRNEPVKPFRN	TNEPTKPIRRLSTP	PRAWPRRPRRDYSI	EGRCRLFPHCPLGR	ISSQIERPIRIVAL
IAAPKKPRKPRQTK	FANIKREPVHPEIR	FEMVTEVPIPRRP	KELIYKQPSGPGLV	FHDPKFIPNKPYRQ	TTRRKKDPNAPKRR	SPLPVLPRRISTHT	PFHSLKRPRPPFAR	SHLPLIPEKIKSLK	KYSAPRRPTATGDY
KKHDKLHPNYPSVK	VMVPHLPGKILLSN	VEYDYVDPRQLKP	GESHYKPPSTPKIN	ETKKKWQPLPPEPL	FENRKHQPFTPKGM	EVSPVEPKRTENER	FRGCFRRPDNLSLA	SENPLLPEKLSQSK	DIKPLKRPRDEDDA
EYFPREYPKDPVSE	EFCPTYPSKLFVPR	DSSFDKVETPPKP	KYCFKLVPPQPGSK	CRHLKLVPSTPMDI	QVYEKTIPLFPPEI	GIKPQQPIKVDIKG	ILGSPARPPFSFQP	LNKTKLLPQSPILN	GEPSPKRPRGRPKG
ENTPRPNPTQPRKP	ENENKKLPPAPTVF	PRQVAVDPKTGKP	ELQIRYKPTPPLKK	IIIPPIPSKHSLLK	SMDSKRKPSPPSQR	KFFKREYPDIPMIA	ATGTLKRPTSLSRH	FVSPRRAPKPPSYP	ICPEFKRPRDIAVD
DNELKDEPEPPNLI	PKSPKAYPKLPDIQ	LTCLPVPPPPVRP	RPQWLSYPEQPLNS	PSSHKRKPVIPWDA	LCIPDLPLRIHNQT	TQSGRMGPSEPKHR	EWIVFRRPVPISYH	TNGPRYSPQNPRPF	PRKYPNRPSKTPLH
GDEERFLPNRPHYE	FHPEKLTPYTPMTG	GISHTRMPTESRP	PYMYKYLPRFPNLK	SEAKRKFPEAPEVP	GDHPKGPPPPPPPD	TSISRISPQDPEAK	RVPIPPRPTRPHVQ	EIKDRDQPAVPPSP	PECEIERPERLTAA
DYRPKCIPCPPNGI	SHLPLIPEKIKSLK	RSSYGYNEVPPKP	DRKNRAPPQRPRFN	RNEPVKPFRNIDLK	LNRQKNYPDAPAIF	NNGPKIPQKNTIDS	PFGQLKRPRRNGLG	KKLPTGPSKKRQRK	KPPALPRPIRNLEV
KKKKKNGPGAPQGY	DIKTRSVPKIPSIE	DLRLTKSGKPKKP	FENRKHQPFTPKGM	TSISRISPQDPEAK	TDLPVNPPRDDKEW	WISPDTPLKFPLNE	DTYRPKRPTTLNLF	AKSPLLPFKLLSDR	SRLHFGRPRRADYL
YTTPKTPPRPKTIL	NDDPVIPYKLSKDT	LEKRGRVPLQARP	KRNSKHAPFIPVKP	TSAPDIPPRSPNRN	SERRKALPKEPKKL	PDLNKRPPREPIEF	PECEIERPERLTAA	VDFPIFPRRFAKVE	GREAPGRPPRAVPK
PNPLKKAPIPPLAY	PPPPPVPAKLFGES	QPTIATTDKPDRP	EKVFRGDPEHPAIS	SYISRKYPRAPAFI	KNLPLNPSKKLEGK	PQQNRPLPQLPNRN	GSEKPKRPVSAMFI	LPLPKLRPPRPTFA	RSRSPGRPPKSARR
WLGNKYDPENPFND	YGPPTDPRKQKQAK	FAEKVGYPVLVRP	FEEDKMTPSTPVRS	MYGSKFIPFGPKCQ	EKLPETPDRSKCAC	ENFPIVPLKSVAQD	REVSLKRPLGNSPG	TKKRKLGPKAPNPL	SQQPPSRPPHLPVE
LNQSKGQPFQPSPT	KDKARGNPEKPPYW	NRPAIRIPSLKKP	VCTIRSTPSQPIHC	KWEPSTPQRNGPIL	IAKLKRKPVVPRLK	KLNKRVLPSKPKKS	SEDDFYRPSREQPL	HELVKSDPHFPYGT	TPRGPRRPSGPAEL
FYKEKAKPLEPILD	EVSPVEPKRTENER	IEARVHPEPPNKP	KMSAKNTPKHPVDI	WLDEKRIPSTPIDY	WISPDTPLKFPLNE	ITAEKSAPTSPEVY	SGTALLRPLRPKPP	QWSKRIMPYIPGPV	GTVYPKRPEKPVPP
TILERLTPLVPNNL	YDFPTVPARKFVQP	QPVIVNTPHLKKP	RDDVKRTPFIPESV	TYIWRYLPAPPVCI	VTDIKLTPTDPLVG	IIFPYDPLKLGTHA	KSQGPAKPPPPRKP	PPSIRKQPIAPDVL	SHHPPDRPPDPFST
DELPSPPLRMVHID	FFDPESPNKGKLIL	PRGAPGMPEMLKP	AFVPKRKPSLPQLA	PFLPVLPQKPGGVR	QRQPKRPKRYSLLL	VQQPEDPLRVLGEY	LSGGLKRPSTRTPN	QRLDRDKPHEPNGY	PRVDPYRPVRLPMQ
SFVPFPPFKLLTFD	KNLPLNPSKKLEGK	RNFTLNYAFPIKP	RHSKKPAPPPPGMQ	MALPRTPLKTSTEE	TGKPRKTPRPPFPF	LPPPIIPLRKYGHN	VCPGPIRPIKQISD	LGAPFCPRRKDKLV	NFGNLPRPGRGARG
TPPPVEPLKTKDLA	KFIPNKPYRQFNTW	GPAPPPPPRASRP	HFNTKKIPELPSQF	IAGQRTFPEDPNYP	AKDYRFNPAIPLRI	QSQPPRPPRPAANL	ENESPLKPPGICMD	FQYTKGRPLAPKGA	GTQELRRPAQLRLQ
SPPPVSPSKMKTTK	SKYAKLDPSTPVSL	QKNIYVISTPKRP	RLTNFEVPSLPTFH	RIRDKSKPSSPTAT	LPLSRVQPVQPSQT	TSWARDNPSKPDIA	RCVRPSRPPRGFQP	LFDEKVKPQIPQLR	TRRVLLRPEKRPPV
EGKPLFPGKDHVHQ	ELPPTHPIRLGLAL	DKRNLRSNAPTKP	GEIMFPAPPLPIAN	VFSPTNPLRIKIAR	TNYPVNPEKHEMDK	SPFPSAPLRKLEIL	PHADPGRPERLVFK	NYIPPDPPKDIQLN	PPQVPSRPTRAPPR
KSKPKVPAKNPELE	SNDPIPPPRKVSDV	CHTKNTHPDFSKP	HFLAYTNPRAPGKL	EKELKEGPSSPASI	KYCFKLVPPQPGSK	PTAPNSPIKLGRRK	PSPNFKRPYQRFQW	TKAKKEKPKPPKPI	DNGGFKRPLAPSGR
TASGKTSPILPLQN	DVLPAGPVRSLEGV	KMISNRRPVPRRP	LDPGKNTPGLPEET	FGTAKILPEEPSNT	YSNPQTPLRSLAGL	SSYPMNPPKISFMQ	RLAGPPRPPGHPRE	RTFFKLPPNLPEAE	MKRKPGRPRRSPPS
IPTPSKPLKKRKKR	LRSPNTPRRLRKTL	IQESMKHPKHFRP	FFNRYPNPYSPHVL	SMDSKRKPSPPSQR	ELPPIKPPRPTSTT	MALPRTPLKTSTEE	SPVLPARPPPPPLS	NRKQRSIPLSPIVP	TPPIPSKPPGGFGK
NPFVRINPNRPEAA	APAPLDPFKTGGNN	EIQNGKRPVLLKP	ILIFLWIPDDPSKA	FSKKKEAPEDPKNL	LRSPNTPRRLRKTL	EEQVKCNPNRPIYW	LPLPPPRPPLLSAR	KLKIKILPEQPQLE	CVGRPTRPCRGPWR
VPDPSTPSKPNLEV	SFVPFPPFKLLTFD	SRKESKFGTPEKP	VPDQLLTPLQPYTI	FFYRRDIPDVPITT	LVGLKYEPLFPYFA	FLPPPKPFRHTETK	PRPGPCRPPPVPAP	YYYYKHYPNMPPIN	KSLKLRRPLYAHLA
ILERKNIPRQPAIR	TATPSSPKRMHSSI	VIISPTTLMPFRP	PEVHHHCPGVPCLV	QVYEKTIPLFPPEI	KKKKKNGPGAPQGY	TARNKKSPGGPRQR	EIAKLKRPTALKKV	SGSGRRYPQTPSYY	LLIIISRPARLLEC
RMIPELPPKRIGSQ	SMYPGLPSRLEKEL	LDLVKNIKLPAKP	NETKLKFPTLPEVP	KTSTKAQPAEPQAE	AQKLKLLPEEPFQR	PSSHKRKPVIPWDA	LGLELGRPVRFLYE	KRPPTAPQRKISLP	RAEVPTKPPLPPAR
SVDPKNYPDAPLEG	FPFPTPPDRVALSK	LAILTCPFEPPKP	TEFSRPIPPTPSGF	SKFPELPSKVHNAV	LIWHKNKPTEPDNK	TAAPATPPRHICNN	KTKGPSRPPLDAKI	LGSEKSCPLAPAVA	LGKVIRRPPLTEKL
HRGPRRPQKNRYNT	STRPQMPSRTRETA	ETIVFLQSDPSRP	LPLPKLRPPRPTFA	SSKIRPTPRKPSRM	PAFPEYPMRRDTLY	PKHIRNEPVKPFRN	LLLGIRRPEFLSRP	NSRPQQPERRRFNS	AQQLLKRPRGPSPL
AVGGKWEPGNPIAI	RNEPVIPTKPSSSQ	QMRMDPNQQPEKP	HLFHLTTPQDPRLL	DFTPVEPSKMREYI	DSIPSRPQRRKSVL	FSKKKEAPEDPKNL	KFLDPARPYKCTVC	MPTPMTPVKVGALA	SQALPPRPPPPAPV
SKIKRSRPPPPPMD	KMFPFNPAKIKKDD	EHSRVKLPHSPKP	NFPQRMMPPPPGLV	AMESRVAPEIPGLI	TSSSRRGPGRPRKD	GLNLKWEPSTPQRN	CVRGPLRPPVRCPA	YPNGRTLPPVPTQV	PASALPRPPRLSGS
SGKPLFPGRDYHHQ	EDTPDLPQKTGIRK	IPSGKVDPVTKKP	NAQLRKTPLEPGLE	NIQPNIPLRSYRYL	NTINKSNPQGPSDN	KALPKRRPSPPLQS	TRYSPYRPYRCVHQ	LNFPKNIPTIPFYV	LVIRLPRPPKVLRL
ALLRRTIPKRPFYH	TKVPSKPDRNSKIL	EKFRVNRPIQLRP	EFSPHSTPVTPRRL	RLLSKYRPSCPIIL	YFVKKIRPGNPLTK	EGRCRLFPHCPLGR	LMIHPPRPPKVLGL	QSEEKEKPKGPMAV	IMFDLRRPPQNHTY
EVTPEEPSKKIRTS	QEKPLTPLKYTKLI	NNPSNSIPKIEKP	YFVKKIRPGNPLTK	LRDPVIPIKLAAEK	SELPTRPSKSKTYN	AGHIKTHPNSPTPG	LGQKPQRPRRPASP	DEFNRNTPPQPSLL	ISMKFLRPLRVLSQ
PYPPSLPSRDLYEV	YVKERRPPPPPPLL	PAGINDSPSPVKP	HATLYWAPVSPLKS	IQQNKQGPKIPFYL	LPAPHRPEKYKERF	YTYSRNEPVIPTKP	SAKELRRPPPRSPQ	GGQPPVPVRMQPQP	EGAAPRRPGFWGSL
NSCPMSPLKEKYVL	VQIKRADPHFPHDE	TSSENRLRTPLKP	AELLLGQPMFPGES	SNFKKRDPGLPDFQ	QGLPASPSRAALRY	LPVPPPPVRPSISF	GHRPPGRPRRCPKA	ALWAKFFPEKPLNI	PWQRPKRPGHGHGW
GGPPLLPQKSAAFQ	EYSPRPSPWLPSKP	IKKSVSSPKVCKP	YTYSRNEPVIPTKP	WRWARDTPRAPGLH	ALWAKFFPEKPLNI	SELPTRPSKSKTYN	PTCSPHRPHRLPLA	YPSPAQPPKSPLLN	LLDTIKRPALQGLC
LRDPVIPIKLAAEK	DDIIKDHPHIPNGQ	ERQRLCMVTPSKP	MAKSFADPRVPQPM	AGPRKYIPRAPAQG	YDFPTVPARKFVQP	PFLPKIPQKPGGVS	PPTPPPRPQKTHSR	NNGPKIPQKNTIDS	PRKAPRRPGPGMCG
NVLLKAKPNDPAAT	DFRPRMPKRQRIPP	NITVDYKPSKNKP	LQESKTVPQSPKKP	KQSKRARPSSPYTV	TDSPQLPSKDKSQE	DETRKLTPCSPGDD	NSSSFKRPDGEMNI	ASYPLTPRRYVPED	LFQPPRRPGLGTVG
QQKPAIPQKKSFLT	GIMIKAKPSSPYTY	TPPLESGPLFKRP	FESFLRPPSTPDLP	RLPSKTDPLDPHIK	ISHNKLSPSEPILC	TDLFKPLPEPPTEL	APVPLLRPHRPSGP	PIGSRYNPNLPVTE	EQGCLKRPVSRKVG
KALPKRRPSPPLQS	VTLPTGPAKIIWEK	LLRLRPRPLLLRP	CAKSKSRPNTPGSD	LKDNRLLPSWPKRG	QAHPPKPKRREGDI	GKDHRLAPNGPGMH	CPCAPRRPRRPRRP	GPPPAMPARPTATT	TPVSLGRPERYRRH
DSLPFAPLRKVYEL	EGTTKVDPIIPVPE	IAHFNYLPPTIRP	ETGVRYGPEFPLCT	DSLPKLPFRSWGQP	PNPLKKAPIPPLAY	VYVPINPPKELDQR	KLMEPHRPERQDEK	AMESRVAPEIPGLI	PKISPQKPPRKDME
FFYRRDIPDVPITT	QGYPRQPQRPQRYH	DGKVSPPPIRNRP	LSYLKDLPFVPFLF	VIIGKTTPISPDEE	KRPPTAPQRKISLP	PKEPRLPKRKVAVM	ASATLGRPPRIPEP	FENRKHQPFTPKGM	NSDTPPRPDRLPLD
KRKAKAPPPPPPPP	YYYYKHYPNMPPIN	DLGKEFGTTPEKP	DENSKWQPSDPFTM	KPAGRPIPPAPTHY	NQIARQIPFQPWYL	DSIPSRPQRRKSVL	QLCSPIRPPKYYTY	ITAEKSAPTSPEVY	EEPKILRPPRRPRK
RLPSKTDPLDPHIK	DVYPHEPAKNGEGS	ERLQSQPPRPPRP	VAKSYGFPVPPKVN	TQSGRMGPSEPKHR	PPPPPPPPKPPLND	LVTPEEPAKNKSER	GSELPRRPLPPAAQ	VQQPEDPLRVLGEY	AAVTLKRPPPYQWD
ELPPIKPPRPTSTT	IGSPRHAPSRPDSI	FNKTRFVPGSNKP	YEGRFWNPENPYKF	DNELKDEPEPPNLI	LNKTKLLPQSPILN	VTVPKLPFKLAVNK	AQARLKRPLKSLDG	HEREKALPPIPFTT	PREPPRRPAFLPVG
WFDLKGLPRQPEPL	SKDPNRPTKFAFES	VIAVNDNPVVPRP	EEMGMEEPQAPEAF	TEFSRPIPPTPSGF	PQGPGIPPRTYEAS	SKFPELPSKVHNAV	VPKPPPKPPSPPAP	EFIPPDPTKVTEFE	GGPSPSRPPPSLFS
FKVYRWNPDEPSAK	KTKPTPPPKPSHLK	EHMLYIIPPQIKP	RRIRKEHPGEPNVI	IMDAKFHPFKPQLF	FVPPNLPMRRFKEI	DFIGRKSPDLPEYL	MLLSPRRPTVEKRA	NIPPNSPGKLQLNT	VGASLTRPNRRLRW
NSMPNVPVRLKLHT	EFLRKHSPKAPATG	ASSRTEPSTPSRP	ENTPRPNPTQPRKP	DYLPPVPEKNAGKQ	AIPPPVPNRPGGTT	DIPRRYIPITPADL	SLPLPKRPRRGAAP	SHAPTKPTKTYKKW	ARSYLRRPAVVYIG
VTTPLKPKRLAIPI	IIFPYDPLKLGTHA	FIQQMMDPSKAKP	VLEAYNVPTPPRLE	VEMKRKKPVRPVDI	SLAPVYPLKSLLRI	QSTPTPPAKRLFLI	VDNTIKRPNPAPGT	QRHPKSPVKKPMTS	TTRRPPRPPGSSRK
SANGKFIPSRPAPK	MQSKKEDPNRPKNL	SSITNPVFNPRKP	LFDEKVKPQIPQLR	IFPPLNPARTSLNS	INGEKACPFLPSSL	DKFIKLIPMRPVLI	FERPFRRPNANFTS	FREPDLPRKGLLED	QYGFPRRPPPRGSQ
CDFPYDPFKVMRQN	EKVFRGDPEHPAIS	TFETKFLVVPFKP	LAGIRLVPVLPILL	NAPPYVPQRSKQPD	DIPRRYIPITPADL	PMSPGPPSKKDSRH	GALHPPRPGRGLGQ	MAEFRRVPLPPMAE	EMEPPPKPPRSCSA
KDHPYDPEKDSVLK	AVVYKLKPYIPSLS	FVFFKSLPDLPKP	LAYERPLPDLPSTI	GDEERFLPNRPHYE	NYQPKPPIREGNGP	QNTPPLPPKPKSPH	TELLPKRPQHLPGH	QRLPGEPGREQAPN	LKGIFTRPSKLTRK
VVSPSHPFKQLQKI	NITEKSPPKSPKHK	LEEKKEQPKVEKP	QELRFLVPLVPLLV	YGDNKKNPESPESV	KQSKRARPSSPYTV	EVTPKVPERPSRRK	LHVQLNRPNKRNAM	DDTPSIPSKISSKS	PPKWIRRPVGASFS
TAAPATPPRHICNN	PVDPTTPVKLGPGI	VQQSQILIQPERP	NSFSKNDPNFPILK	MVTPSKPPKKSVGF	KQLKKQGPKRPSSA	NEVPTTPVRLILGQ	TRSVLKRPERSQEE	EYFPREYPKDPVSE	FLAKIARPKKRAET
KSVPIPPRKNATLD	NLYQRTTPAGPDPS	PKRRAPPPVPKKP	ALLIKTVPGFPLLE	DLSLRYAPNLPRVI	VKEPSFPSRSAFSP	REGPKSCPRGPLCP	PREGPGRPPLDGRD	KLEPENPQKPSNTH	TKIPFKRPRGHNFS
SERRKALPKEPKKL	NDNEKKKPSSPTAA	KIQELYLPHMSRP	KAALKYHPDKPTGD	LCIPDLPLRIHNQT	ALRPTPPERGSFPL	LQYHKKNPYSPLFS	CNKGFRRPSEKNQH	STNAKKDPFPPPKD	DEVWFKRPDGSKSK
RVHPEPPNKPGITT	PVGPKVPAKEPSPK	IKPDAVVPERVKP	LPAVFSAPIRPDIV	PPLPRAPPVPPATF	FQDYRCSPWCPSRS	RFSSRRAPIAPSGK	PPSGPLRPPATISP	TLNDRQIPLSPDQM	SRNIFKRPLGSRIE
GTTNRGPPPLPPRA	TELLRIIPEMPKDL	GQFSPENPNEFKP	ISADKGFPLIPSGY	EEEAKSVPPIPADQ	QTYPAQPPKIGNAF	AQRPRGPQRGKDIK	SLCFIARPGKVCQL	MEYPFKPPKMQFDT	NLLPPKRPIKEVLT
ENENKKLPPAPTVF	VKRPRLNPFLPRDE	RSLSLMDPALQKP	FFYRRDIPDVPITT	IINPDTPHRRIFNQ	SKIKRSRPPPPPMD	FRPHRLAPSAPATK	IQEALKRPMKQKRK	PPPPRRGPAPPPPP	AVPPPSRPQRLSSL
AIEPGVPSRYSDET	NAPPYVPQRSKQPD	NLVQSIDPNHSKP	HPSGLNSPKLPPLP	DSGPQRPKRTRAKG	VSIPFDPSKDTFDH	IFVTRYLPYFPIMY	GKVVPLRPPPPPKS	GSSPVSPDKRPSWK	SGGRLKRPVNVPFD
RFWTRARPIDPNAY	INQPSTPKKLKRKS	EHLTSVKIVPQRP	RIRDKSKPSSPTAT	AGQERFAPLAPMYY	KERPKPPNKGDVGR	SRSKRSKPLPPQLL	ASGHIKRPMNAFMV	GYNPKTVPFVPISG	SQGPPPRPGKPEGP
QNGLRFNPDVPKLW	PSAMKLVPSIPPAT	EDPISNFLPPPKP	NQIARQIPFQPWYL	ALWAKFFPEKPLNI	RPLPQLPNRNNRPV	SHLPLIPEKIKSLK	PPPLPQRPPPRLPP	DSIPLEPKKAKHLM	SSTLPQKPPYSFID
LSFDRPPPLTPEKN	LGSEKSCPLAPAVA	PSENNIFFIPQKP	AANAHISPPVPGPA	TDSPQLPSKDKSQE	PLQPRPPVKPLSKQ	NGTWKYNPTVPNEL	DLLSPRRPPDDPWA	APPPKEEPAAPTST	RWKEPKRPRPLKLS
NRKPAEPTKPNNLD	GVPPNFPQRMMPPP	RAKEYIANLPMRP	LMSLKRFPQLPSNT	ELQIRYKPTPPLKK	DYNPPPPSRNSPIR	ESLPRTPTKGRSTQ	RPPVPPRPPRPPET	KALWKIQPYLPEFS	PQGPPRRPPPHILD
ELDPICPLKVPLTA	YILPKNPFRVPSEM	VLVTEKFPEVMKP	VWGPKPVPFQPMDV	LRSPNTPRRLRKTL	SAFPQSPIRAYGST	MTAPLWPNKNEKNH	FGDLPRKPPLPSSA	MLFMKGSPSEPKCG	IGYDFRRPLAQLRE
TDPPPQPRRLSDIV	NIQPNIPLRSYRYL	CVEQFDLKMPSKP	KYIIKTEPESPEED	LTSVKIVPQRPISD	QTVIKTHPRIPKSE	ENVPLYPSRRNIWE	RLIAISRPLRYVTV	TNSVKATPVPPTLA	MAQSIYRPSKNLDK
RYPFRMIPELPPKR	LKDNRLLPSWPKRG	SKGARFLPAPHRP	SKRMKALPKGPAAL	GGDPTKPVRTWNDL	CWHPKTIPKQPMEI	TTKHKAPPPPPPTA	HPLVPKRPDACFMA	GSYIKRTPKIPEKD	GPGKPERPPPQGGD
NAKPPLPIKAVTRP	LCIPDLPLRIHNQT	STMVTYLPPSSKP	QPTNFQYPPPPFGQ	VIRPGVPTKFTKKQ	ILERKNIPRQPAIR	AKQPKEPKKRTTRR	LGASPAKPPSPGAP	SPFPSAPLRKLEIL	MAASLKRPDSGATG
TSSSRRGPGRPRKD	LPPPIIPLRKYGHN	AAADSVSPDSQRP	YAVDKIMPPTPAKK	LTSFKGRPKPPKTL	YTLPLLPGKGGFRI	ENYPCPPYKIIILD	CEHNPKRPVTCEQG	DDNVRPSPISPSIN	CKAYPKRPLLGLVL
VHFYKSLPQGPAPA	LHVPRNPSKSRRGS	EEHEPVVEIPKRP	TGYPRYFPQPPVQR	LDSMKNLPLNPSKK	ATTPAIPTKSDEAE	NAPPYVPQRSKQPD	LHESFPRPKRVCKD	SANGKFIPSRPAPK	LSADPERPGRFRLE
RAVPILPPRNNVEP	HGLPYKPSKLIRIF	KKHNSWVPKWLKP	FNGDRLVPTLPTVS	VFYHRPAPKPPVTK	VSQRKKRPISPHLT	GLMSKLGPNLPASI	LVVDPRRPFRKLNA	FASEKGAPFFPNKT	QPVNPPRPFKHSER
KYGPLPPSRACVGS	SGPPPRPKKPSTLK	EENKLEESVPTKP	SLISMETPEQPHQQ	TDYPFKPPKVNFTT	PPNYKQQPNCPSSN	ILLPPLPERAYIMD	VCRDITRPPKTVAT	KELPEFPIKKYHKR	ATCRFYRPPRCSHC
LTCPFEPPKPKTKH	EIAKRLQPGSPVLG	QNQERKNSVPKKP	KVLIKTLPVLPEAR	SRVTRKRPREPKST	IAAPKKPRKPRQTK	NSNVRIPPTVPSKI	SINLLSRPERGWEG	YGDNKKNPESPESV	PLRLPPRPPGPRLA
QWSKRIMPYIPGPV	SLKNRDGPITPSTI	VAQPGGVAKPKKP	SFVGFPKPLLPRNH	TTTYKSRPDRPKPV	LLAPNSPLKNTKSV	MTQPKKNPMEPKTD	QYRSLPRPAKSSSM	LAPPLSPTKPSPLH	VATDLGRPARSATG
HGVPVVPSREVTIN	HEVPKRSPEKPSNP	KGMENELPFMKRP	GWEPFSLPKDPKVV	FVFFKSLPDLPKPQ	KKVIRNYPGHPEGT	EEHPSSPGKKQITY	HGRLPARPPFYAPA	LTIFKRPPKQPGHQ	AEGPPKRPGGSSPL
PKCEKIEPLSPSFK	IMDAKFHPFKPQLF	RLERQFEEVPFRP	ITDTKLFPGNPNLM	PKKSRVLPPLPFPL	GRHPDMPTRVKNAY	SASPYRPQRLPAKF	VGTLPSKPPFRFGQ	QLQEKLSPDLPDEE	ILLSISRPYKTKPT
SILRKSSPEEPFMS	ISHNKLSPSEPILC	LLLEFDEEYPNKP	PVRCRVLPATPRQI	LLKPETPSKRLVIR	LAPPLSPTKPSPLH	LNATKISPSAPSKD	PRTLPRRPYKVLLA	TPAPNLPEKTRLAL	LFFELRRPPQHGVL
EIAPSLPSRNSIPA	WLGNKYDPENPFND	KPFNPTLPEGIRP	KFFKHLYPAIPILD	GFQDRSLPHFPKNS	ITSPPLPPRADCIE	AMNPESPTRDQIFL	EEPKILRPPRRPRK	VYVPINPPKELDQR	IFVAPKRPCPLPRA
FQPPPKPFRRSQSS	ETTTRETPLPPIPA	DGTAAAGPLDLKP	QSINRSIPSAPYGA	GSLVKTKPTLPLTK	AERAKKAPSLPEGQ	SFVPFPPFKLLTFD	PLPRFPRPPRALPA	PELAKNSPLAPIKK	ILGSPARPPFSFQP
VQQPEDPLRVLGEY	EKYGKDQPESPVPE	HSAATALPALRRP	FQPQRTAPKPPISA	SKIPMLPSRRTMAG	QNTPPLPPKPKSPH	DKIFKTDPNEPAND	PPSAPRRPPVYYKF	EFDLKNIPMMPAGE	SMGPPSKPPDEEHR
VFVEKSKPTYPGTE	AFVPTNPWRSSMSL	RYASSLPPNALKP	TGESRKAPLIPLLK	EWEEKLTPAGPLCP	SSKIRPTPRKPSRM	NIPTKSPPKSPKHK	YRRRFCRPSRARDI	SHSPISPLKIETAP	LAELPGRPPIFWPG
PKHIRNEPVKPFRN	KITKKLGPKLPKAS	TLNKDKIAHPVRP	PFIRRYTPLKPITK	SIIPRIFPSTPGTI	IIIPPIPSKHSLLK	DRKNRAPPQRPRFN	SWPLLERPWKAFLN	AVGGKWEPGNPIAI	SVIPPDRPPGASAG
SMYPGLPSRLEKEL	QGLPASPSRAALRY	RLLMKGYIPPYKP	NFPSLIDPHVPTYG	MTVPRNRPMAPFGT	EKLIKITPDTPFGF	YTNPRAPGKLQDSH	EVDGLSRPQRPRPR	FIKNKAKPLIPIEL	NSFSPQKPPGHCSR
NKIPKHLPADPIFS	LLEERNNPDIPVDK	FIDDLKQPKYVRP	SPLSWSGPLTPPTF	KQLMKNLPKIPLLN	MAAPPVPPKQSQED	TTTYKSRPDRPKPV	PSIIFRRPEEAALS	PFLPKIPQKPGGVS	RRRSPPRPPSRPAR
FPYPGNPLKIINYE	SFVTKYLPAAPVGS	ENLGTNVTPPLRP	AEFDLTDPEVPSFY	VLGPKYDPKCPEEH	NSVIRGCPGLPDTL	WLDEKRIPSTPIDY	PRPPPGKPPTRPGV	QNNPPKPQKPVPLN	ANPPPKRPVRASCR
HLVRKVAPTKPMYC	VKEPSFPSRSAFSP	HAAKIDLVEPVKP	AADWYEVPKVPLSA	NLKPERPSKVSFEM	REGPKSCPRGPLCP	RLLFRSLPPHPACL	ANKILNRPKRYNSG	ASMPRVPLKIVLKD	LCKTLRRPRCLLET
VPEPSKPCRLLLVR	SSVSKLKPSLPNKL	KRRTSLFPWLHKP	KVQIKKVPTDPSSS	KRNSKHAPFIPVKP	KFIPNKPYRQFNTW	LWQPVDPSREDLVI	PSARPARPPRVRGP	QLINRFMPHFPSSP	LEESPWKPPTYLFS
SKGPRTPAKEILEF	NHIPPFPLRFSFAQ	TPGASANALPPKP	SPSQYQYPSQPALS	GKMVKWGPLRPFLS	SFIRKRAPTPPAPS	EKEAKSEPQQPEDN	PSFHIKRPAPRPLA	VTSVKLHPNLPIVF	VKPGLRRPPASPAL
FHDPKFIPNKPYRQ	QSEEKEKPKGPMAV	RGQQGYPRQPQRP	NEIELLRPRSPVQK	TILERLTPLVPNNL	SGKPLFPGRDYHHQ	LVPSKAIPPLPQLD	TNPELRRPRSEPSN	CGFPLLPSKRGVTA	AWQQLRRPEASETL
IFDPQDPYRRAQQF	ELPPIKPPRPTSTT	YFFHDPKFIPNKP	FFFFHLSPSIPFWF	KDHPYDPEKDSVLK	KTVDKGLPMIPTYV	DSGPQRPKRTRAKG	DPNAPKRPMSAYML	NWSPNIPLRYSDFA	EDRLPRRPARSGGP
VVNEKEVPAEPETQ	DRPPDVPRKIIVGR	KILDLKFPPKERP	SVNIKCWPLKPSNF	NQIARQIPYQPWYL	AVVYKLKPYIPSLS	NTLLKVVPQEPTAV	GTGSPARPPTPAQV	EAAPQLPSRSSAAP	RPVLPQRPPEERPP
LAPKREAPKPPANT	TLKKKKTPKKPIAA	LDRLKKNPYAHKP	VTSVKLHPNLPIVF	VQQPEDPLRVLGEY	LSFDRPPPLTPEKN	GPPPAMPARPTATT	GIPSPRRPMSNLWL	KALPKEPKKLLPNS	PDPAIRRPAEKFLE
VCPPSFPSRRCETC	RFSSRRAPIAPSGK	KMISNRRPVPRRP	ALWAKFFPEKPLNI	SQKKKALPKQPKAS	LIDFKDYPDVPKVP	FSTKKSKPIRPFVF	GNLDIQRPKRKRKN	LVQPNVPEKHNMST	ALRGLVRPHKKRKK
RGIPARPCKDDVMK	PVPVRMQPQPPQPM	NSLLVLDPTYVKP	TPQSRFPPYSPLLP	MKAYRANPPLPIDS	RGTPANPGRVATLI	MKAYRANPPLPIDS	NNPLIGRPNKVTTV	AGSPIRPYKQRYLL	EEAALKRPEIISTV
NNAPTLPKRKNPKI	KKNKKKVPLNPLAK	DVPNTAGPHIARP	YEQTMKSPKYPSTY	LSLPRLPNKHHWPL	FHDPILPRRTSTFL	FRFPRLPQKKKEEL	SCFIPKRPIPTIKD	LDPGKNTPGLPEET	VLPKFPRPVRTQEQ
EIPPPLPPKIMVHS	LIDFKDYPDVPKVP	TCLSIVRPNDSKP	PETRMDLPFSPEVN	RPKRRAPPPVPKKP	NVLLKAKPNDPAAT	GYDEKGNPIPPNNW	ICTKLVRPKRKHGT	PPRFKNFPTLPSKI	GPPPPPRPPFGRPP
LGPLKYAPHLPFSK	LMPPDSPPRMTENT	LSKNWELPQRLKP	KWTIMPHPNRPNAA	IIFPYDPLKLGTHA	TSGYKYFPQFPQLK	CNEPHLPPKWVQRS	NAALFPRPERYNPQ	NSTVRRKPHSPNKK	FSFSLPRPGRRGSR
ITDTKLFPGNPNLM	NLKPERPSKVSFEM	ANICTSDPDFYKP	ETTTRETPLPPIPA	PLPPIPPTKSKTSP	TEVPSKPKKPSKTE	QLLPNNPDKNNNGT	GRPRPRRPAQYPAR	TKRQRGEPSEPQQD	HTAEFRRPMATGDT
YSNPQTPLRSLAGL	VDFPIFPRRFAKVE	HDKDVIVPNVWRP	FARTLKIPNEPSPG	SVDPKNYPDAPLEG	LIPPLHPLKKQHPK	LNRKKVTPQLPKVT	YRLPPTRPPASVSP	ITRARYMPQDPNIV	FERPFRRPNANFTS
LSRSKPLPLTPNSK	FVIPGVPSKCYSLF	SAPQLTVPEPSKP	KIVERGPPYPPDLR	TLDEKECPSVPPTV	INVEREAPMFPVPY	EKYGKDQPESPVPE	DLHPPPRPPSPTEI	WLDEKRIPSTPIDY	ALPSPLRPPAPPLP
KVNFRRIPTGPDSP	VMKPKSPDKEFFDA	AKDPIRTPDAKKP	VLGPKYDPKCPEEH	LPLSRVQPVQPSQT	LENPSTPDKTEEDW	EGKPLFPGKDHVHQ	KPEGLRRPPSKTSM	LITDKEYPVRPAYT	FVLRPLRPCRRYST
FVSPRIPSRIVKNG	NAQLRKTPLEPGLE	TRLTLTKWDPSKP	MSWCKERPECPLCR	DQLNRLLPNLPEEE	LQNPLGPERTFLIM	SRPPRPPPKPLHLR	AAAVPRRPTQQGTV	EVENKLRPDLPVKN	GDAPPPRPPPPVRP
VHVLKYAPDEPNSL	PACPTPPYRSRETE	LQHAAEPPVEKRP	SNFKKRDPGLPDFQ	EVSPVEPKRTENER	VPIDKKSPFYPGLD	VSIPFDPSKDTFDH	PARPPAKPPEDEPD	PVRCRVLPATPRQI	TDNKFRRPWTRVSA
SNSPISPHKLIYKN	NTIIKFDPGRPIYN	RPTQVSRPLGGRP	YEKALHFPAGPKST	SYMDKIYPDLPNDK	DQKPLVPIRIYGAI	AFWWKKNPKTPSDY	PPTRPSRPWRDLPE	FYEPLDPQKDKDMT	DGDPLKRPLLGIVQ
EYFPISPEKKEEME	ISNPSSPAKTKRDI	LESLSMLPEIVRP	FKVYRWNPDEPSAK	ENTPRPNPTQPRKP	KRTPKIPEKDVKSD	FKAPTNPRKVYCKR	RGGPPCKPPAPEDE	MTQPKKNPMEPKTD	CCSGPKRPQDKVAV
DVIPKKPLKSAADK	VPIDKKSPFYPGLD	SGNKEAIPALIKP	WFILKLFPHEPIEG	FIKNKAKPLIPIEL	IFGPSFPFRSHIDV	NNSTRPIPAIPMDL	KSLKLRRPLYAHLA	ILFERILPILPVES	TNFAFRRPCFESLK
LIPPLHPLKKQHPK	GTVTKTAPSFPQSS	KNSDMMIPLDVKP	NAIEMALPNDPYPA	HSTPKPLPPVPALS	SQQPTAPMKKTLLK	VQTPHVPDRPPSQL	IQAPPPRPPKNQGL	NKIPPKPRKVLQLL	PEPELCRPIRHHPD
GNNSRNIPPPPPPP	KRRSKSLPITPKSI	EGYRESELPPTKP	GFVFFIAPHLPVDL	KALWKIQPYLPEFS	PTTPGYPSKDSDTE	ASYPLTPRRYVPED	IFMYLRRPTEESVE	SSIPPNPGKTAKPI	SCKIFRRPSLPCIS
KVQIKKVPTDPSSS	DENSKWQPSDPFTM	HYKKNIEICPLKP	LYREREEPPLPKRI	ILAVKKNPQSPMYT	EYFPREYPKDPVSE	IFNPQNPLKTGFEP	RVLHLRRPGGPPHV	KTRNKPKPLWPQVK	LLLHPRRPRLHPGT
EEHPPLPARRKSEE	PTTPGYPSKDSDTE	NARKSEELYPGRP	KNLKKYDPEDPNRR	PYMYKYLPRFPNLK	TKVPSKPDRNSKIL	NTVPSTPSRSNSVL	PAQLPRRPAQRPGE	HRGPRRPQKNRYNT	QAAFPRRPPPRGTR
WNDPSDPTKGFQYL	FKMPKKPQRSKEEV	LIDPRVDPILMRP	EYFPREYPKDPVSE	FNGDRLVPTLPTVS	KKNKKKVPLNPLAK	LIQPTAPIRDPTRF	CDTSPRRPLRPTPN	KIIKKCSPSVPKEE	GPAPLRRPDSSDDR
IFFPNEPIRFVYPY	HKFVKSSPVVPFDD	NDRFSHTPQQQRP	SPVNLLKPFNPTLP	LRSPNTPRRLRKTL	PDLNKRPPREPIEF	CIIPPLPDKKVFQY	VRYPISRPRRRCSP	HGLPYKPSKLIRIF	LAARLRRPSPPEPW
KQKKKPTPTRPYNY	TSCTKEKPTPPTTT	FQFLNNTPKMLKP	NPQSLARPPPPKRI	DIPRRYIPITPADL	NTVPSTPSRSNSVL	GIMIKAKPSSPYTY	CFHSPRRPYASPLL	IELPTQPVRKNPEA	PRANPRRPPRAIVP
KKDPFPPPKDLLVQ	PYMYKYLPRFPNLK	TLRLLYNPSLCKP	GFDGYMQPIIPGKT	EMIPSSPQRKSVSN	EKGPRMPSRGRPRP	RVLPSKPKKSVKEN	KGTIPKRPWLSATP	FTAPPVPTKKKSKN	ILPDFKRPACFGTY
QKTPPSPAKPKQKT	CQRPGCPGRYKLVR	KRSIGASHAPLKP	FANIKREPVHPEIR	IPTPSKPLKKRKKR	KYDPEDPNRRKLAR	NPPPVPPPRNVTAM	PSDLPKKPPKPEFG	GAPPTTPSRPRTTT	YQGGPPRPPMGMRP
DQAPSLPPKPNTQL	TVCDRLIPTSPQKT	NRKGEKDAAPAKP	INVEREAPMFPVPY	FASEKGAPFFPNKT	SSFPTIPLRASSGA	IYTPYIPFRNSRTW	QILSPPRPPTSPCF	WSYPYEPLRVLQVG	GHRDPRRPRPAQLP
LKHTKNKPKNPDTA	VKPTKLEPENPQKP	EEPEDFLPPPPKP	HAWDMRSPHRPFYS	TKAKKEKPKPPKPI	WNLPWSPFKITTIM	QSPPRSPGRSPTRR	PPAPPTRPPRRCDS	ELLPVVPEKFLIAC	NTFHILRPTKAPGF
RPSPWLPSKPNCYH	IKYPGSPQRSSSFS	SELHALLTFPERP	QGSNKYSPSSPLTT	HEVPKRSPEKPSNP	PYMYKYLPRFPNLK	GNIPVFPAKFGIQF	TRRVLLRPEKRPPV	VNTPREPVRSSSKI	QQQLLQRPPRDAQQ
QGLPASPSRAALRY	SDNSKSEPLPPVIT	GLDGILEDEPSRP	MFNLLQKPEQPHQN	KLEPENPQKPSNTH	SKRMKALPKGPAAL	SLAPVYPLKSLLRI	DGSFLARPSKSNPG	GKVPVQPRKRKSIT	FVTELRRPVAVRAK
QRLPGEPGREQAPN	PSSKKNKPNPPPGS	LTNLIRNPRFSKP	IEFDLSKPFTPFQQ	DLDWRKIPFLPKEI	EKESRHYPIKPPSP	YTLPLLPGKGGFRI	KPPALPRPIRNLEV	QSPPRSPGRSPTRR	PGQGLRRPARPGPA
HSTPKPLPPVPALS	MKAYRANPPLPIDS	FRQEIIDRVPLRP	KEFFRLTPNQPVGL	ITLPRRPAKKIQLG	WNDPSDPTKGFQYL	LDPGKNTPGLPEET	GEPSPKRPRGRPKG	LKRPILPSKNMDHT	EHPEPKRPSVDSLV
REGPKSCPRGPLCP	DQLNRLLPNLPEEE	MEEPFIWPEEPRP	PSAMKLVPSIPPAT	KAALKYHPDKPTGD	KQKKKPTPTRPYNY	TKKRKLGPKAPNPL	TELLPRRPPSSSSS	GSLVKTKPTLPLTK	LTVAIRRPTDDSNQ
EKESRHYPIKPPSP	VPSPIVPNKMRKQL	NNAYLPEFEPNRP	AKIDKVSPEDPWVL	DDTPSIPSKISSKS	MVTPSKPPKKSVGF	LDYPKAPIKLTMKS	PAGELCRPKKDMCD	FPDPNNPSKVQIRM	PPTRPSRPWRDLPE
LTSVKIVPQRPISD	KYCFKLVPPQPGSK	VAIIRYKPYLDRP	DRLSKIKPFLPQSI	WLDEKRIPSTPVDY	KWEPSTPQRKGPIL	EFLIKEDPDLPPQG	YKVSPGRPPGSIKA	KKNPKKSPMGPQGA	SCRAPPRPAKTTDP
LLPPTDPFRRKHEQ	LQNPLGPERTFLIM	VRVQGEPLDPKRP	FVSPRRAPKPPSYP	FPYPFKPSRVGVKY	KKDPNAPKRALSAY	PHFAKHSPDSPRTS	GWGSPGRPKKKHTG	CQRPGCPGRYKLVR	APALPARPHRGLST
TTVPTKPKKPHDIS	VCTIRSTPSQPIHC	HKQHKPKVKPSKP	KQRIRKIPGIPLMS	EFTTREGPHQPIGN	RGPPPLPPRANVQP	SSRPTSPVRKARST	KLKSPKRPASPSSP	RNEPVIPTKPSSSQ	RRLALRRPEILVQP
HRLFKCTPGLPKLW	AVQLKRQPAQPRES	QFMSAGLPQVAKP	AKLRKFHPPEPYKG	SGKPLFPGRDYHHQ	PQQNRPLPQLPNRN	SIIPRIFPSTPGTI	SQNEPKRPMSGEYG	NQIARQIPYQPWYL	PALSPTRPPKKPLD
DLPPEPPTKLSDSF	QSNPTSPTKQTFTI	SNIVSILPEGAKP	LPLSRVQPVQPSQT	GNTPDAPKRGFLGY	TDLFKPLPEPPTEL	LFGPSFPNKTTVEI	LGPVPHRPPFEPGS	NNLKKRPPTAPQRK	LQRRLKRPETPTHD
STRPQMPSRTRETA	TQSGRMGPSEPKHR	ATTLKPATLPAKP	GWSTYIPPFNPLEI	GPPPAMPARPTATT	AMPPTLPHRDWKDY	ISADKGFPLIPSGY	DEGSLRRPGRLTST	IFNPQNPLKTGFEP	RSQTPERPAKKIRE
DPHPEDPRRIYRIY	MSLPVTPVKSKVCS	QVPVTTQLPPIKP	LELLLSLPTGPESK	AKVNKCPPDHPYIQ	TRRPHHPLKQQSTN	VKHPMKPFRLMLTD	EERALRRPGHLYLL	LDSMKNLPLNPSKK	KQASLKRPPTAGAQ
AKLRKFHPPEPYKG	PPNYKQQPNCPSSN	RDPKTREPLQPRP	PHFAKHSPDSPRTS	RMQQKNSPAFPTHS	PIVPREPLRNEPTD	LDDPFTPPRWLHHI	IKILPARPIKESEY	WISPDTPLKFPLNE	DRPIIDRPIRGRGG
VIMPEGPRKSVSMA	QLLPNVPDKVLVPG	PYNYLQRPFIVKP	DILKKESPDVPLFD	ATTPAIPTKSDEAE	IEQPFGPPKITKDG	FQPQRTAPKPPISA	EASSPARPSKHSVG	TGYPRYFPQPPVQR	LPETFRRPQIDPAV
SPSPLNPYRPHHNM	FQDYRCSPWCPSRS	LDDSPVTPGEARP	RFSSRRAPIAPSGK	NSNVRIPPTVPSKI	NGTWKYNPTVPNEL	WNDPSDPTKGFQYL	SPVLPARPPPPPLP	TVRTRRRPPPPPIP	LLGKPKRPRSAYNV
TSWARDNPSKPDIA	FNGDRLVPTLPTVS	YRLLRLLPHASRP	PEPTMGSPDAPPLV	LNLSKDAPVPPAPE	PPLPRAPPVPPATF	LPPPRSPNRPTLSD	FVLRPLRPCRRYST	DQKPLVPIRIYGAI	GQCAPRRPCAGDGA
SLDPDRPEKDCVEE	ENYPCPPYKIIILD	CEMFRDLPESKKP	FEKRYYVPEDPSQD	LMPPDSPPRMTENT	NSGEKIYPQEPPIS	RLIPTSPQKTNINT	VTDLPKKPPPPEVT	SNSPSPPEKINNKR	RASSPKRPGPWSEP
ELDIKQGPVRPFIV	YSNPQTPLRSLAGL	EKKVTFDIEPYKP	LPFMYLLPRFPSHI	LLPTKLIPSIPGGK	RLLPSWPKRGFSLL	NNLKKRPPTAPQRK	FWQSPKRPPSPIKF	AAQPPLPSRNVASG	DEGSLRRPGRLTST
VTQPITPVKKRRSE	VASSRTEPSTPSRP	YYSASPLPASKRP	TQPVRKNPEAPARR	KDKARGNPEKPPYW	AKSNKVSPEDPAVQ	AAQPPLPSRNVASG	MLDMFKRPTDPPEY	NINPKQPPKTSGEK	GHQEFARPSRGDLA
YILPKNPFRVPSEM	ELLPVVPEKFLIAC	VIWQATTPVDVKP	HLARYIFPPNPVFH	LIMPIYPYRLVSTI	VRSKRLFPVRPMAT	LSPAKARPSFPHND	KPSRPPRPSRPPPP	LSTPSAPAKINNYS	GASCIARPFRRDSQ
SNSPSPPEKINNKR	TEVWRKVPMKPIFE	VSSKGTSTYPVKP	HPYMMVYPMSPPPP	CKYNRQHPANPAAA	KPAGRPIPPAPTHY	KLPPRLPHRAAQRR	TGGGPGRPPDWTPH	ALKPKTPSKAPRKR	NAALFPRPERYNPQ
DDAPATPPRPLKRK	VPRPCPPIRRKSST	TKGENIKITPQKP	MASFLPVPEKPNLI	ELPPIKPPRPTSTT	RFNPAIPLRIYLKT	IVNPFIPRRPYSNV	VPSLPIRPSRAPSR	ITSIRGSPSLPKNK	EQGGLLRPERDHVE
DDTPSIPSKISSKS	AGHIKTHPNSPTPG	QKLPTALLSPLRP	LLEERNNPDIPVDK	QLLPNVPDKVLVPG	SRYLKDHPNLPTPE	RLPSKTDPLDPHIK	IYTELCRPSKRRMQ	PKKSRVLPPLPFPL	DPEVLKRPEYFGKF
TARNKKSPGGPRQR	LARPPPPKRIRTDS	RHAFRITPQAERP	PLTTLPPPRLPSIQ	IVNPFIPRRPYSNV	RLPSKTDPLDPHIK	VERPSSPTKTITTE	GLEVPRRPGARTGP	WFILKLFPHEPIEG	MEHSPQRPPRTEPT
EFLRKHSPKAPATG	MALPRTPLKTSTEE	NIRPSISMRPIKP	DFPLYKSPAFPSSC	LSKLRLSPENPSNT	VTLPISPSRASISF	IQQNKQGPKIPFYL	ELTIIERPVRRSLK	IIKPYLPFKISKWL	SEDDFYRPSREQPL
QAAPRNPNKDATIA	VAPPPLPNRQLPNL	IRNFRFVGLPKKP	DFIKLMNPTLPSLK	KTRNKPKPLWPQVK	DSLPFAPLRKVYEL	QNNPPKPQKPVPLN	TKIMFNRPKKKNAI	GRIPQLPNRDEMTA	SFLRLRRPWNWIAH
EYSPLVPSKMCADK	RRHNRQHPPYPHSG	SYNINSDPVITRP	SILRKSSPEEPFMS	AKIDKVSPEDPWVL	NLKPFHPPKEKSMN	LIWHKNKPTKPDNK	RCWVLRRPMLAAAG	NTIIKFDPGRPIYN	FYRDLRRPFSAPDA
PFIRRYTPLKPITK	LPLPKLRPPRPTFA	HCYRQLAPTHHRP	LNKTKLLPQSPILN	FDFPLSPVKHENPT	TLNDRQIPLSPDQM	LPLSRVQPVQPSQT	LLPALRRPSRACCA	NLDPNPPVRGENLT	LLMVPRRPGYGTMG
NSNPIDPLRCDRSV	PQQNRPLPQLPNRN	IDLVKHSPGAIKP	ILFERILPILPVES	KLYYRHRPQKPVRT	KYDPDNPNKDKLGT	DSLPKLPFRSWGQP	QSCPPQRPPAPACP	ERDPNAPKKPLTVF	KLFRPRRPRSSSDA
SNFKKRDPGLPDFQ	LNRQKNYPDAPAIF	FQLPPVSKDPNRP	GQQKRFSPSLPSAV	LIDFKDYPDVPKVP	QSKTKPLPVEPASP	HLVRKVAPTKPMYC	DPNTFKRPQTPPKI	LQNAKNDPLPPVIE	WALFFRRPKASLPR
WSQMRMNPTNPDWI	MRRCKDAPIEPPKY	KLKITRNPNPSKP	VQIKRADPHFPHDE	KYDPDNPNKDKLGT	HNAAKPIPHVPQAS	PKCEKIEPLSPSFK	DGDPLKRPLLGIVQ	KRTPKIPEKDVKSD	PLPAPRRPKVNSIL
STDHRGTPANPGRV	THAPTTPNRTSPNR	IRSTLNHIIPRRP	PPPPLPPPLFPSSS	GENIKITPQKPFWF	VMKPKSPDKEFFDA	MYGSKFIPFGPKCQ	DQIPPNKPPWFDQP	VSQRKKRPISPHLT	TREALSRPARTAPL
TDGPIDPFKEPKTS	DKFIKLIPMRPVLI	NNEIHYYYPPVKP	GLLLLFVPDSPYDP	PVRCRVLPATPRQI	KFFKREYPDIPMIA	GIKVKRIPYSPKSI	GALPPRRPERPVGP	RPPPLTPEKNLYLT	QALYFCRPFREKVL
PTPPSPPAKRIPRS	SDLPSSPIKAPNVE	KPEYFPFPIYDKP	LWILYMSPDVPSAS	VETPPKPIKKDVRF	LPAPPPPPRRGPAP	IAYPFYPFKKLGRQ	ISWGLRRPIRLQMQ	LKDNRLLPSWPKRG	NDRFPFRPSRGRPT
HQIPSAPQRLVSII	IAAPKKPRKPRQTK	LEEDLNPDAPPKP	LLKGYIPPYKPIVK	ISTPPPPPKMAIPA	LITDKEYPVRPAYT	WENFKEEPGEPLSR	ALLVPVKPPTAWEG	FNGDRLVPTLPTVS	QGAGPSRPPTPGRN
TKKRKLGPKAPNPL	TYIWRYLPAPPVCI	KMIMKLIPKDVKP	SLQQFYNPESPIQP	LNTMKKRPAPPSLP	QIVNKPLPPLPVAG	EFDLKNIPMMPAGE	SFLCLRRPWNWIAH	SENGRLTPGLPRSY	ATDSPRRPSRCTGG
SRYLKDHPNLPTPE	SKFPELPSKVHNAV	KVKERDPNMPKRP	EFQSKSSPVPPASE	NQIARQIPFQPWYL	KISPSAPSKDSFTK	GDEERFLPNRPHYE	RAITFRRPSRVHYY	TEPPMNPLKNREKM	KSPIPRRPTQSFVK
GILPLAPLRPLDPL	RLVSKYRPNCPIIL	TKAKKEKPKPPKP	GPSQFAPPPPPPGV	VHGPGVPVKTLEIA	YKIPVVPPRETYFA	NNAPTLPKRKNPKI	PGTSPRRPSVVPCR	KNFPTLPSKINSRH	TRTDPTRPIRTPVI
PEWRRPHPNIPDAK	ECHPELPNKDVKLD	QEYGGQKPELSKP	VNIGRRSPYLPLQP	IGKSKSAPPIPEDT	LAAHKTKPSIPPKK	SASPTLPTRRSRRL	GYDRLRRPGCRCKH	VHGPGIPMKSLEVA	RSQTPERPAKKIRE
AKVNKCPPDHPYIQ	GSNPDLPNKSNLKF	SDSEENEPRRKKP	ALDYLIPPPMPKNQ	NSTVRRKPHSPNKK	PIQPQEPFRHNTTI	VLKIKPLPYKPRGR	PPASPRRPRSFKSK	AMPPTLPHRDWKDY	SAGKFKRPIIAGME
GSQWKNHPDWPFWV	QSPPRSPGRSPTRR	GTKSQESPLNKKP	AKINKVSPEDPWVL	GRHLKNIPRIPIFC	APTPPAPSRSEKLH	RTFFKLPPNLPEAE	KGAPFRRPLYTNVP	RMQQKNSPAFPTHS	CARGPLRPPVRCPA
TLIPPIPEKQSIKN	KALPKRRPSPPLQS	AKEDTGVTAPKKP	INNNKMRPHLPPLS	CREPEVPQRLLTLI	SETARKVPPIPTQI	FLLKKMFPAPPLPT	LQKQPRRPRRWVTV	FGSNKNNPVPPELT	ETMYLRRPEGIERQ
NRANKYDPKGPIYN	TTRPAPPSKAKDVA	DGKTMTKPFVEKP	APPALSAPSVPPVP	FQPPPKPFRRSQSS	PQLPKSPSRYSLSR	IGKSKSAPPIPEDT	MLLRPRRPPPLAPP	PKEPRLPKRKVAVM	GQKLPRRPQPGPGE
DKKKKKYPRKPKKN	LSRSKPLPLTPNSK	ECFTASDAVPKKP	TLDEKECPSVPPTV	ELEPQHPLRHKSSL	KKLPTGPSKKRQRK	LSRSKPLPLTPNSK	QPALLKRPQLELYV	TKVPSKPDRNSKIL	WPAGPRRPHRCSAS
YGDNKKNPESPESV	DVLPAGPVRSLEGA	VCGTRQCPIPKKP	GPEFWISPDTPLKF	NSFRKILPQEPEIW	YPNGRTLPPVPTQV	KITKKLGPKLPKAS	VRLPFHRPPRAGAW	YDFPTVPARKFVQP	GLRRPEKPPYSYIA
ASFRKTKPPPPLDF	YTNPRAPGKLQDSH	IRNAVKENFPEKP	EIPSKDHPYDPEKD	TEIYKLEPREPQVD	ATEAKCLPKIPSIP	YVNPRNLPSVPNGL	VLLPPPRPTRKRSL	AFVPKRKPSLPQLA	RRLQPRRPGYPPRP
DPLPYSPLKLYDQK	IAHPVRPHRAITMT	LHLIEILPKLIKP	KTKKKTVPVKPLQL	FQPQRTAPKPPISA	VQQPEDPLRVLGEY	SVNIKCWPLKPSNF	SAPPPQRPFRVCDH	IPYEKRDPTSPAPL	QGSAPLRPFRSGEG
IRTYKVVPLGPKAG	SENGRLTPGLPRSY	RIESRNEPLKTRP	SPKFLNSPDLPERT	DTYARNNPDFPPQN	AFYYKYYPVEPNCN	NDLVKRFPEQPPLR	LRPPPMRPVRPVVQ	WFDLKGLPRQPEPL	EDAKLRRPMVIEII
SYMDKIYPDLPNDK	QFVPIAPQRLNMIF	GAGILAMPYAFKP	QLQEKLSPDLPDEE	LPEKKNSPTTPSVF	LWIPDDPSKARFLS	LDVRRIYPKGPLLV	PGRAPRRPLLEGGG	AFYYKYYPVEPNCN	PEDAPKRPKEAAPD
NSPPTTPSKDECGP	PTPPSPPAKRIPRS	WALLQSGRLPQRP	SWAVLPVPGGPVMY	GLEPNTPLKSIKVD	PVGPKVPAKEPSPK	RGPPPLPPRANVQP	PATAPARPLRLPSG	TGFPPTPLKREGVG	VCRLPKRPEPCPPL
GRKPKDPSKPRQML	IRYPVTPNKASLDR	SKGARFLPAPHRP	NEFAKFAPDLPVLK	EILPQAPAKKVFES	LQIPPLPLKLLTPV	EVLRKYIPGEPEFL	TTVLIKRPDLKYQL	PRGPLCPKKHVLPI	ETGALRRPQLLPLL
QGPPNLPARDKSLV	NTINKSNPQGPSDN	DVKKEQAPEGKRP	AGHIKTHPNSPTPG	FHPEKLTPYTPMTG	CNYSKIFPGIPISL	GFLSKKVPNTPVVV	DADPLKRPTFKQIV	LRISKPDPECPSKL	ALQPPRRPKSSNPF
AMPPTLPHRDWKDY	VTDIKLTPTDPLVG	NLPRHDADFPPRP	TKTDKSYPMCPVDA	LNFPKNIPTIPFYV	TKTPTQPIRLQTVS	TINSRFYPPIPISE	GACLFNRPTKLFEP	QGYPRQPQRPQRYH	TNAGIRRPEKPPYS
SEMHRAAPETPRSI	VFLPTAPSKHMDFA	QQQEQQNKAPEKP	PANPKILPKIPSGA	RLIKRLKPPAPKEP	TLIPPIPEKQSIKN	VASSRTEPSTPSRP	DVIIPAKPPVSFFS	KRNSKHAPFIPVKP	IDPALLRPGRLDKC
SFVTKYLPAAPVGS	FYYPESPTKNLRPR	RLNDQDHPLQAKP	QELPMEVPKEPAPA	LTKIRRRPQQPLTD	EMIPSSPQRKSVSN	LHDPLVPIKSYGLT	TPRKILRPTKETSE	LRKPSAPKRMSSIS	QASRFQRPGRRMSE
SNVPTTPSRELNGT	QNTPPLPPKPKSPH	SSSKKTSSHPSRP	TEVWRKVPMKPIFE	TSSSRRGPGRPRKD	LNTMKKRPAPPSLP	QIVNKPLPPLPVAG	PAAPPRRPPQSASS	LNATKISPSAPSKD	DPEVLKRPEYFGKF
FLLKKMFPAPPLPT	DQAPSLPPKPNTQL	LPRLKWSAIPVRP	KDKARGNPEKPPYW	PQQNRPLPQLPNRN	HTIPKSGPIVPYVL	SGSGRRYPQTPSYY	HTAEFRRPMATGDT	NYHHRETPPPPPSN	PRPSPARPKKSEES
QIFPKKPLRRTVMS	DLQKKYEPSPPATH	TLYINGIRIPYRP	GEYDLIMPIYPYRL	TTTIKNRPVPPPLP	DSPPQSPRRSSNSS	PPPPRRGPAPPPPP	LAITLRRPGCELEA	SKIPKSIPIIPYVL	RAWIPGKPPCPPRG
GRHPDMPTRVKNAY	ACLPVGPRKNGMNV	SHRLWLYAAPKRP	SASTMAAPVHPQQQ	YEGPRGAPGMPEML	PIMPTLPPRPYITI	EAPPAKPSRSDIID	EKPKLRRPCDRSNG	KYCFKLVPPQPGSK	LTHVLCRPRRGCCG
LIQPTAPIRDPTRF	RPKRRAPPPVPKKP	RERLRANPTDKKP	NEHGMNAPSVPEFI	DEALRYCPDAPIVL	YSLPMHPGRWWVHT	VENPFLPAKEERTG	PGPVPPRPPAAEPP	ALEERFDPKSPTKR	PCKEILRPRRTLQK
THAPTTPNRTSPNR	ASKPSVPPRNYFSK	SEKPEETPNPLKP	QPQHLPPPPPPRAQ	EYFPISPEKKEEME	QRHPKSPVKKPMTS	STRPQMPSRTRETA	FYYRPPRPPKGACK	EEHPSSPGKKQITY	GDEPLPRPPRGAPH
NEGPEYPTKIEKNQ	YDLTRFLPNHPGGQ	SLKLNSKPVELKP	EWPGLDPPYIPLDF	EYSPLVPSKMCADK	YGDNKKNPESPESV	PVRCRVLPATPRQI	SVIKPPRPDRGWFV	KGAPFFPNKTFRKL	GLGGPQKPPPHTEP
ATGKRKLPGWPSAD	EKNARGIPQAPFIE	ASNFVQRPVISKP	FLLKKMFPAPPLPT	EFLRKHSPKAPATG	NGKDKSRPPRPPPK	IAEWKNDPNNPNFE	QPLGPAKPPAQQTG	ATGKRKLPGWPSAD	WRYDLRRPSFTRTW
CREPEVPQRLLTLI	GRKPKDPSKPRQML	VDIEVPMEYPFKP	RGWQRFLPTGPIAH	FPYPGNPLKIINYE	SLTLKTLPRVPTDS	VIRPGVPTKFTKKQ	PRLRPMRPPPPPPA	STPPTLPPRRIEDP	LDGALMRPGRLDRH
TKRQRGEPSEPQQD	ILKPDIPLRNMLLR	LWSWVLGPLLSRP	KLDPLGEPFDPNKH	NPFVRINPNRPEAA	EFPGKKCPRLPHRN	SRKPPIPAKQHVKK	SGLAPKRPGPAGEL	DSYSRSRPTRPLGY	PQPPPRRPWASRVL
RIRDKSKPSSPTAT	DSVLRQKPDKPRPI	EKAKAVNELPTKP	TQMKRLKPVSPGLR	NIFQKQLPKMPKEY	FYKEKAKPLEPILD	HSEPAIPYRETFLS	ARKQPRRPHFLLEP	LQNPLGPERTFLIM	SHGSPRRPGPEPGA
NSFRKILPQEPEIW	GITPVGPGKFCRSA	NRPDAVDPALRRP	SKYAKLDPSTPVSL	IVNEKRTPALPSNL	TKAKKEKPKPPKPI	AKLHRTKPVKPLSK	PQPPPPKPPRPQPP	IFGPFGPMKEVKIL	ATDAPSRPGRLAGR
RNEPVIPTKPSSSQ	QPKPGNPLRNARLN	TTKKQENPQWLRP	LPTALLSPLRPSLC	LSPAKARPSFPHND	HLDPEAPDKLLENS	VWGPKPVPFQPMDV	SCGGFRRPEELGRV	FFDPESPNKGKLIL	FNFDFRRPGPEPPR
DIPRRYIPITPADL	GDEERFLPNRPHYE	TSKMLKPPKQRRP	YFKNMSNPKIPATK	EANPDNPKKLDLKA	YILPKNPFRVPSEM	NKIPKHLPADPIFS	ANIRLKRPLKMEDP	NSPPVYPKRIRHFE	PPALPPKPPKAKPA
GDHPKGPPPPPPPP	RLLPSWPKRGFSLL	FPDWSMGPNSAKP	VPPNFNAPPNPMAF	PPQMRSNPQQPPQD	LHVPRNPSKSRRGS	TGESRKAPLIPLLK	TREALSRPARTAPL	LPLSRVQPVQPSQT	GPQRPRRPAKDAQP
GWKPLRPIKLISWD	GIKVKRIPYSPKSI	HYHVIGSNGPAKP	VEVDKKVPVLPMVA	AKSNKVSPEDPAVQ	SNSPQIPKKKVKDQ	DENSKWQPSDPFTM	PEVYLKRPAHSDDW	TASGKTSPILPLQN	RPRRPRRPGPSDPA
DIKTRSVPKIPSIE	AGQERFAPLAPMYY	SSSANGKFIPSRP	VELHFPKPEDPACI	YILPKNPFRVPSEM	HSTPKPLPPVPALS	ISNPSSPAKTKRDI	HCDYLNRPHKSIHR	YSNPQTPLRSLAGL	PCYHILRPCRNQDL
REYIKSLPMYPAAP	FQPPPKPFRRSQSS	PTTSIGFPALEKP	DLIHLDCPQQPNGY	CWHPKTIPKQPMEI	DQLNRLLPNLPEEE	GLVLRSTPVIPDMK	LTLKPIRPRKYPNR	YWAPVSPLKSINLF	ETGALRRPQLLPLL
TPQSRFPPYSPLLP	SAIPITPTKRIRRN	WGVIIINKMPLKP	DIPRRYIPITPADL	LPFPRKNPKLPENT	PSRSKSNPILPIMR	ASKHKMFPFNPAKI	KKPPLRRPHSVIGG	EYHPIKPLRSSSST	TYQHLRRPRGLSSL
YRIPDDPRKSQNKS	SSQPRPPPRPQQNP	IIDSVKVPDSYKP	TPTHHHIPHIPNQN	GSYIKRTPKIPEKD	VLKIKPLPYKPRGR	DDTPSIPSKISSKS	PALSPTRPPKKPLD	MDGIKELPEFPIKK	VEELLRRPMDSLDS
ELLPVVPEKFLIAC	NTLLKVVPQEPTAV	EPVTKERPHFNKP	NSNVRIPPTVPSKI	QTVIKTHPRIPKSE	TKRQRGEPSEPQQD	ARDPILPYRLVKDR	PCLTPRRPSSTRAR	VLEPSKPYKKNPFM	PPPTPRRPASVNGS
SSPPPLPTRRDHIK	PRGPLCPKKHVLPI	EFKDVSFSYPTRP	DEALRYCPDAPIVL	ETSLRVLPIAPKIF	ISNRRPVPRRPSQP	SSQPRPPPRPQQNP	MAGLPFRPPWGCLS	RRKPHSPNKKKPKE	PRRPPPRPPCRLSM
ILAVKKNPQSPMYT	PPPPRRGPAPPPPP	AIAYDNAPYSPKP	GTGRRRSPSTPIMP	TKKRKLGPKAPNPL	GGDPTKPVRTWNDL	FVPPNLPMRRFKEI	ARRPLARPIKRGDI	APVVKSEPSLPRMR	LTVAIRRPPDLGGP
TKKPRPPVKSKPKH	MLFMKGSPSEPKCG	VDTFEDEPDKLKP	PPSIRKQPIAPDVL	KYIIKTEPESPEED	FYYPESPTKNLRPR	QILPTKPVKIIEQN	SSRDLCRPPKKGEL	IAAPKKPRKPRQTK	DKKSPTRPKRHAKP
ALKPKTPSKAPRKR	NTVEKLQPGLPVII	TKKIAGVQVPAKP	SPFTFLFPFLPTII	SAFPQSPIRAYGST	KNILKVCPVLPSIL	NNTPIVPEKFSNDL	LQLGPSRPPTGEAL	AGPRKYIPRAPAQG	GSSALKRPFEDGLG
RRIRKEHPGEPNVI	PPPPPPPSRKCGTP	NPIDKLDGTPKRP	DIGSKKLPTGPSKK	KEFFRLTPNQPVGL	QPAPRIPSKDAIIS	KSVPIPPRKNATLD	LCQDLIRPIRKTGT	LNQSKGQPFQPSPT	AQARLKRPLKSLDG
KTKKKTVPVKPLQL	LHYPYGPARNPSYI	GWYLTGAPNILKP	IERVWNGPVEPSDE	SSQPRPPPRPQQNP	YTYSRNEPVIPTKP	LRIPETPVKKSPLV	LWRRFGRPAKCSTP	DFTPVEPSKMREYI	PPKRPGRPPKNRES
PPPPPPPPKPPLND	IQHPFLPRKIPIIT	ASALKEMTHPIKP	DDNVRPSPISPSIN	KVQIKKVPTDPSSS	WFDLKGLPRQPEPL	ISTPEVPKKKIKTG	IRGLLARPAKLQVQ	TDLGKDIPFFPSSE	PAGELCRPKKDMCD
KDAPIEPPKYMGMG	VTQPITPVKKRRSE	ITGDVETNEPTKP	NALKLIHPFMPFIS	RRLKKNLPSLPTPV	GIMIKAKPSSPYTY	KNLKKYDPEDPNRR	PPPVPLRPPEHFIN	KTVPQSPKKPLSLL	VSGPPRKPPGTVAG
ARDPILPYRLVKDR	NINPKQPPKTSGEK	PAKQKTPPSPAKP	MRRCKDAPIEPPKY	SVNIKCWPLKPSNF	LQESKTVPQSPKKP	SLPPTPPYKAHKKK	EEVVPPRPPLPRSY	INQPSTPKKLKRKS	VPGDPRRPYPTDLE
ITSPPLPPRADCIE	NTIIKLFPYIPIPV	EEEIELPPGVKKP	LTSFKGRPKPPKTL	TEVWRKVPMKPIFE	KVSSKYDPDNPNKD	KMTPSTPVRSISPI	PCKEILRPRRTLQK	VNTPRSVPNSPNDG	KDLALLRPSKRQPP
LNRKKVTPQLPKVT	DVPPQLPTRTKSGE	QVPMPILQQPNRP	TLFRFIVPFNPYFS	DIGSKKLPTGPSKK	DFIGRKSPDLPEYL	KQKKKPTPTRPYNY	GGASPGRPPQPEQP	LAAHKTKPSIPPKK	PDQGPQRPPPEGLL
KYIIKTEPESPEED	NPMQKPVPFVPVLD	TVTNSGGLQPLKP	DPNAYMQPQVPVQM	SDKPLTPTKTSSTL	VDAPINPTKILTFI	RFDPKSPTKRSIAI	EVITLERPLRCSSC	SQFPSSPYRTVDPY	LDPALMRPGRFHRQ
SLIPKIEPAEPTYS	RPTPRKPSRMATDH	NSERAAQEFPNKP	TILERLTPLVPNNL	IFPPLNPARTSLNS	YDLTRFLPNHPGGQ	ASMPRVPLKIVLKD	SGNSLKRPDTTESL	EFIVKTIPVPPRDF	PSMDFNRPGKRAPW
SGSGRRYPQTPSYY	EKGPRMPSRGRPRP	IEPAYRNGGPVKP	VLKNLPTPGEPFNF	QWSKRIMPYIPGPV	EFDLKNIPMMPAGE	YCPWKLCPLLPILY	LEIPPPKPPAPEMN	GAKPKIPSKLYQSV	YQEYLKRPPESPPI
LWRPRIVPILPYIT	LRKPRAPMRNVIIT	FGLEQISPAQKKP	GNNSRNIPPPPPPP	RHSKKPAPPPPGMQ	VTSVKLHPNLPIVF	DFTPVEPSKMREYI	PPPLPRRPSTPRQG	AKINKVSPEDPWVL	LVIRPPRPPKVLRL
TNYPVNPEKHEMDK	LPVPQLPPKLLVYP	RNTTLTWPQLFKP	QSEEKEKPKGPMAV	ALLRRTIPKRPFYH	GYNPKTVPFVPISG	YYYYKHYPNMPPIN	GHQEFARPSRGYLA	KKDPNAPKRALSAY	GKSHPKRPNSQSQH
REEPPLPKRIRISK	QTVIKTHPRIPKSE	DDTNPQLLEPVKP	QHKPKVKPSKPEAK	QNGLRFNPDVPKLW	PACPTPPYRSRETE	HNSPVAPNRYAANL	QYGFPRRPPPRGSQ	KFHPPEPYKGKGIY	GGASPLRPPGAGPQ
AKSNKVSPEDPAVQ	APTPPAPSRSEKLH	DFKSPLENDPNRP	YEADYVIPVLPGSH	HFPSRSQPSDPKLQ	LIWHKNKPTKPDNK	AFVPKRKPSLPQLA	RVPIPPRPVKPDYR	HILEKYSPFDPCGR	PGPSLRRPSRELDA
HILEKYSPFDPCGR	KYIIKTEPESPEED	VEQSATIPESIKP	ATEAKCLPKIPSIP	GLNLKWEPSTPQRN	FWNPENPYKFVHPR	GSNPDLPNKSNLKF	AARGLRRPEDSSRK	PACPTPPYRSRETE	CEVPLKRPRLDKNS
PKDPCSPQRDEILT	DKLPFSPIKEKKLK	WDGVIPTPAIIKP	RAAGMDVPIIPGIM	SHQPYLPIKNKNIV	ENVPLYPSRRNIWE	KVSSKYDPDNPNKD	IPERPLRPPSEKRA	KVQIKKVPTDPSSS	HCDYLNRPHKSIHR
PVPVRMQPQPPQPM	RVLPSKPKKSVKEN	QGLKLTVPKKIKP	KLAPLNCPSLPTTN	YTLPLLPGKGGFRI	LWQPVDPSREDLVI	QGQPLPPPRGQVIL	ICPEFKRPRDIAVD	IGSPRHAPSRPDSI	PAQLPRRPAQRPGE
KKCPRLPHRNKKVT	FGSNKNNPVPPELT	HNTSSSIPKISRP	WLGNKYDPENPFND	DSIPVDPEKVVAIV	LFDEKVKPQIPQLR	DIKTRSVPKIPSIE	ELHVPIRPPRPSCP	KSIPRTKPNVPPLQ	FGDKFKRPIGSWEC
NDDKKTEPDKPAFS	PHFAKHSPDSPRTS	VRRKPHSPNKKKP	DETRKLTPCSPGDD	YWGKKFEPERPFEF	QKTPPSPAKPKQKT	LWRPRIVPILPYIT	GIKSPSKPPGPNRI	SGKPKKPYRRWTPE	SPPSPDRPPHSQTS
GHKKKNLPKFPKNK	KRRSKSLPTTPGIR	NDRNNADPEKKKP	SRVTRKRPREPKST	SHLPLIPEKIKSLK	DLKPAYPGRSAHVV	RGTPANPGRVATLI	SESRIRRPMNAFMV	MVTPREPKKRTTRK	LLSQLGRPFREYEL
YVNPRNLPSVPNGL	IYTPYIPFRNSRTW	EPMKNLTNRPKRP	RPVYRLKPNAPFQY	EEQVKCNPNRPIYW	CIIPPLPDKKVFQY	KLGPDTPIKVAGPL	SLPSPSKPPIQQPT	TQAPLAPSRNQENE	EDFVPFRPRRSPRM
FSKPQEPVKAEEAE	SSIPPNPGKTAKPI	EEEGEVLLPPSRP	ILQELSLPSRPVMP	KMAKKLLPYKPHNS	LAPKREAPKPPANT	KFDAKGRPIPPHPD	IEEVPPRPPSPPKK	KDAPIEPPKYMGMG	AGSSPGKPPRLVGG
PPQMRSNPQQPPQD	SNNPSKPRKYKTKS	QVVLIPAGVPRKP	QEISLIDPSTPDKA	SVSEKTNPSSPSVS	PRRPNEPGKGMKWR	LAYERPLPDLPSTI	RQLRLRRPDDGSRE	WNDPSDPTKGFQYL	LGKIPLKPPPLELL
LWIPDDPSKARFLS	LKHTKNKPKNPDTA	KETVTKQPTEEKP	SWRSLTKPKIPLYK	VFLPTAPSKHMDFA	RVLPSKPKKSVKEN	RLIKRLKPPAPKEP	CCGRPGRPPGPAAA	GPAPPPPPRASRPT	SLCFIARPGKVCQL
MPTPMTPVKVGALA	ATTPAIPTKSDEAE	VYPFIRRYTPLKP	VNTPRSVPNSPNDG	PFIRRYTPLKPITK	VSDPYVPTRNTFNY	VPDPSTPSKPNLEV	SRLHFGRPRRADYL	LMSLKRFPQLPSNT	RPVAPRRPRDAVGQ
HTPPLNPSKKCASI	TKRQRGEPSEPQQD	KVVASKIPVISKP	GDHPKGPPPPPPPD	PSAMKLVPSIPPAT	LHGPFKPVKSSNGE	SGKPKKPYRRWTPE	ASAPPRRPRPPPQS	YMQPIIPGKTECFE	LDPALRRPGRFDRE
PANPKILPKIPSGA	TKKRKLGPKAPNPL	SISSKIRPTPRKP	GFLSKKVPNTPVVV	YSLPMHPGRWWVHT	LKKQKAIPSSPCGM	AKSNKVSPEDPAVQ	ISHRLRRPGAPPST	CWHPKTIPKQPMEI	PPWGPFRPPYSIFQ
AFYYKYYPVEPNCN	ELQIRYKPTPPLKK	ELNLSCPNVPGKP	VPGGMSIPGAPQGA	MTQPKKNPMEPKTD	HSSPIAPSKAKRQR	KVNFRRIPTGPDSP	DKKSPTRPKRHAKP	SAFPQSPIRAYGST	SGMAFPRPKRPAPA
TKTPTQPIRLQTVS	TSTPPLPRRRATTS	FYYWLGVPCFQRP	PPLPRAPPVPPATF	YFVKKIRPGNPLTK	LEFPKDYPLSPPKL	DIHPSLPVRTRFAP	RIIAFSRPVKYEDV	ENYPCPPYKIIILD	LVVDPRRPFRKLNA
WLDEKRIPSTPVDY	RMQQKNSPAFPTHS	ANVQNVIPDDSKP	KSIPRTKPNVPPLQ	ELDPICPLKVPLTA	NKIPPKPRKVLQLL	RRKPHSPNKKKPKE	RPVLPQRPPEERPP	GLDLKWEPSTPQRK	PGPAPKRPRGGGAG
VKPTKLEPENPQKP	AQKLKLLPEEPFQR	REYEKEFPGCYKP	PEHLFNNPQNPMDF	TNYPVNPEKHEMDK	VPRPCPPIRRKSST	AKSPLLPFKLLSDR	IYVCLKRPSWMVDN	AVQLKRQPAQPRES	ISFIIKRPFLEPKK
DYNPPPPSRNSPIR	ATVVKNCPGDPELF	KLSSSMPNSPKKP	DARPFLQPVDPVKL	LSYLKDLPFVPFLF	PVRCRVLPATPRQI	NDDPVIPYKLSKDT	EKGELGRPGRKGRP	LQESKTVPQSPKKP	QAQLPPKPPAWAWA
STPPTLPPRRIEDP	RIRDKSKPSSPTAT	PSNDRSAPKNIKP	KIIKKCSPSVPKEE	KKIAKGDPKIPMQN	SSLPLGPIKERSKQ	GTGRRRSPSTPIMP	LANELRRPPLCYHN	QPKPGNPLRNARLN	PPSGPLRPPATISP
EHKPVSPDKIGTFT	PLIPDNPGRLLSSK	KNYVYGRQDPKKP	LSGTRLVPNCPLLW	LAAHKTKPSIPPKK	YVNPRNLPSVPNGL	LLVTKERPRFPEDD	PNIKISRPLKVLLT	DSPPQSPRRSSNSS	APPELRRPSHLHTS
HSSPIAPSKAKRQR	NRKPAEPTKPNNLD	INPLGITPLGPKP	MLNSKHYPYIPVAN	ALKPKTPSKAPRKR	QTGSKTVPQAPQAP	EKELKEGPSSPASI	ATPLPRRPQPRQFF	SPSPSTPTKSGKMR	ESRDITRPSRPADL
KMFPFNPAKIKKDD	TQAPLAPSRNQENE	CINNSEVPTNDKP	PPMAYNRPVYPPPQ	NGMPRRIPDYPDAF	KVIRKGSPKSPAMV	LPEPRFYPLSPKNN	VVPVPERPPEPRAM	EKLPETPDRSKCAC	ETSGPERPPEKPRK
KNPTKSPPPPPSPS	QELPRAIPVMPFVD	LVSLLIHSLPRKP	KKNPKKSPMGPQGA	AFYYKYYPVEPNCN	ITRARYMPQDPNIV	RRIRKEHPGEPNVI	EGTEPRRPRAGPEE	TYIWRYLPAPPVCI	PRPLPPRPPAAQPR
TLDEKECPSVPPTV	YPNGRTLPPVPTQV	SQLKRFERSPGRP	NIFQKQLPKMPKEY	TNSVKATPVPPTLA	VYSPIQPRRRKDSS	KQLMKNLPKIPLLN	ILPDFKRPACFGTY	IKMSRSPPRPPSLK	CGKAFRRPSDLFRH
TTTIKNRPVPPPLP	IIKPYLPFKISKWL	DEVLTKMNAPQKP	ATGKRKLPGWPSAD	LSTPSAPAKINNYS	PNEPGAPSRLSFEN	QGPPNLPARDKSLV	PSAPPAKPPSTQRA	DIPLKQVPENPMPT	KPQRPRRPASPIST
EKFPKLPHKLVHML	VLGPKYDPKCPEEH	REDRKNRAPPQRP	KKNDRPSPLKPIQH	LPVPPPPVRPSISF	ILFERILPILPVES	SPSPSTPTKSGKMR	FLAKIARPKKRAET	IESFRERPLEPPRK	PGAGLRRPTYTPPS
LSGTRLVPNCPLLW	QGEPLDPKRPSTAS	PMVGLVDPDKLKP	WLDEKRIPSTPIDY	PPPPPPPSRKCGTP	IHSPRIPSKDEFIA	IYHCKKQPLVPIGC	FLNRLVRPRRSAPK	TGLPKKPLKTIRLV	GEQTFKRPAEDTLY
YILPKTDPRSPYYI	RVHPEPPNKPGITT	NSQPVCYPRVCKP	SFTPFNRPSDPSNG	KIMPPTPAKKVEFI	DLQKKYEPSPPATH	EYFPISPEKKEEME	VHGDIFRPPRKGML	RGIPARPCKDDVMK	EGEEPKRPPGICER
PKTGKPLPTQPSSS	TSGYKYFPQFPQLK	PILIKMSRSPPRP	NEGDLYPPEQPGVD	NAPPRIFPKAPIYG	SILRKSSPEEPFMS	ELDIKQGPVRPFIV	GQLQPSRPTRARGT	ADDLKYIPPIPQDF	RPEDPTRPSRFQQQ
TYIWRYLPAPPVCI	TTNSRLCPSSPSSS	LTCLPVPPPPVRP	ILERKNIPRQPAIR	LPPPRSPNRPTLSD	TGGGRIVPGVPPGA	NSMPNVPVRLKLHT	LGKVIRRPPLTEKL	KTVDKGLPMIPTYV	ALLVPVKPPTAWEG
NWSPNIPLRYSDFA	IIGPDEPEKCLILK	LLHQYDDPLMFKP	QASMLRRPSLPHID	VSTPPVPKKFQEIF	NDMAKPLPTPPTAE	KFIPNKPYRQFNTW	YRHGISRPLRPLCS	IMDAKFHPFKPQLF	TPDLLPRPPRLLLL
NHIPPFPLRFSFAQ	YRIPDDPRKSQNKS	YREIIRNDLPPRP	GDHPKGPPPPPPPP	AMPPTLPHRDWKDY	VKRPLSPTRINGKS	TGYPRYFPQPPVQR	GPPPPPRPPFGRPP	CNYSKIFPGIPISL	KGPGPQKPPTEADK
AAQPPLPSRNVASG	NPPPVPPPRNVTAM	FDGPENVINPLKP	TTTYKSRPDRPKPV	EDLVKKPPFIPSPT	SHAPTKPTKTYKKW	ITDTKLFPGNPNLM	DRPKPPRPPTGRPS	TDSPQLPSKDKSQE	QVVGPHRPPALDDR
ASYPLTPRRYVPED	FHDPKFIPNKPYRQ	TFDVPASPQCKKP	VHVLKYAPDEPNSL	IEVPQSPTKNRVKV	YGSEKGSPAGPSAV	QSEEKEKPKGPMAV	GPPSPRRPLVPAGP	MLIPNFPNKKLKLN	LRPPPMRPVRPVVQ
KTGRKTFPFLPYQI	LAPPLSPTKPSPLH	RDYYLSFPESERP	SENYLVKPTIPGTT	LPKLKSNPSVPHLH	LDLSKYGPLPPSRA	LTLPFGPVKSIWLS	PAAPPKKPPRPGAP	AKTNKNVPVLPTPG	QPLGPAKPPAQQTG
PFLIKFTPKFPQSI	QAHPPKPKRREGDI	EGQVLYDPEPFKP	TLATLTEPKLPKSY	FEYSKYRPLTPSSE	EYSPLVPSKMCADK	LLPPTDPFRRKHEQ	RGQEFRRPCTLSEL	VTDIKLTPTDPLVG	PPGKPERPPPQGGN
TLQPGLPHKPLASN	RRKLRTVPGVPLIH	DIADLEEPFLPRP	QPQAYHLPGNPYST	MVLPPAPPKNSDPS	LTSVKIVPQRPISD	TLNDRQIPLSPDQM	TSVPLARPLRTSEE	LPFPRKNPKLPENT	VCLALVRPCKMGLC
SVLPQTPLKDVMGG	FKVYRWNPDEPSAK	VADTLQPGLPHKP	FLYPYDDPNAPIDE	KIVRRDYPSTPVIV	TGRPDKPFRALLVD	NITEKSPPKSPKHK	AQQLLKRPRGPSPL	TDLPVNPPRDDKEW	GEQAPARPPRNVQA
TGKFRYMPFSPAGT	GGQPPVPVRMQPQP	VELVTVRPLDEKP	NSVIRGCPGLPDTL	ITRARYMPQDPNIV	HEVPKRSPEKPSNP	AGTPNVPTRRPILK	VSYPPSKPPTYEEQ	GQIDRDKPSEPERT	DRPKPPRPPTGRPS
VLGPKYDPKCPEEH	YFVKKIRPGNPLTK	VVLRVMVLKPKKP	FESTLPIPTYPREG	SNDPIPPPRKVSDV	HPDPADPAKELELN	MDKFRIPPKSPNIE	RTKRFKRPQFSPTG	KIVERGPPYPPDLR	NCEHFHRPLRRCEA
VAPPPLPNRQLPNL	FHDPILPRRTSTFL	VEPTLDEELPKRP	SFVHLTEPSQPLSD	INNNKMRPHLPPLS	WRWARDTPRAPGLH	ETSLRVLPIAPKIF	YTCKIFRPPRASHC	ETVPTEPTRYNYQN	PGFSLKRPRGLSRS
KTKPSIPPKKVELN	NAKPPLPIKAVTRP	GSQSVPIEIPKKP	ALGIFFAPESPWWL	QLTPLLPDKYFDSA	KDFSKNAPYNPSEV	VEKRKFTPIEPSLL	LWPPLYRPRRDAFE	VPSPIVPNKMRKQL	LLYLPLKPPNMFPS
YFVKKIRPGNPLTK	TPLPFAPNKSSKKT	DNDEEADPSSFKP	EKLIKITPDTPFGF	CLRARNGPVPPVHI	STDHRGTPANPGRV	DLKPAYPGRSAHVV	QSLKIRRPHDYQPL	VIRPGVPTKFTKKQ	HHGRIGRPPKYRKI
RIVPAIPKKATVDE	SQFPSSPYRTVDPY	SFVDKRNPVDNKP	DELLLMSPELPADL	LRLPEIPPKGDFDV	CREPEVPQRLLTLI	FISPHLPMKGRLVL	GASCIARPFRRDSQ	LHYPYGPARNPSYI	TPPLPRRPRKGSSE
APAPLDPFKTGGNN	QGPPNLPARDKSLV	PTTLKRPPLSSRP	EAGDFEQPKGPAGA	ILLPPLPERAYIMD	VETPPKPIKKDVRF	KNLPLNPSKKLEGK	ETSMLKRPVLLHLH	PKSPKAYPKLPDIQ	RLNWLGRPSKVLSL
VERPSSPTKTITTE	TDYPFKPPKISFTT	RPGIPLKPMLAKP	SSKIRPTPRKPSRM	RKRPAPPKKKAPST	DMVPKHPTKRYVPK	QLFPVRPVRVRHED	PPALPPKPPKPTTV	GYDPTDPNRPKVTK	PSRFIRRPSTTICP
KKNDRPSPLKPIQH	PIVKKNVPKPPPLV	VIIEFSSPNIAKP	MEEPFIWPEEPRPD	ALSTKGYPHEPPLL	QEKPLTPLKYTKLI	EFIPPDPTKVTEFE	MNMTPRRPGPTRKH	VPDPSTPSKPNLEV	SGGRLRRPVNVPLD
YSTNRGIPARPCKD	NKVPTNPKKFKKAP	KEEERLQSQPPRP	TTNSRLCPSSPSSS	IKMSRSPPRPPSLK	VAPPPLPNRQLPNL	QAAPRNPNKDATIA	GYQAFRRPCYSWGV	QLEPLAPYKFFDII	LFPPLFRPQRPHSA
CDFPYDPFRVMRLK	YGSEKGSPAGPSAV	YVHAWDMRSPHRP	PTANKYAPVSPTVQ	KPDPECPSKLRHYE	KKYPRKPKKNLNLG	LKKQKAIPSSPCGM	DEVWFKRPDGSKSK	QGSNKYSPSSPLTT	ARRPPPRPHRRAET
IIFPTSPTKLTFSN	MLNSKHYPYIPVAN	NTPRPNPTQPRKP	LPTGYYEPMKPSSL	ECHPELPNKDVKLD	LLEERNNPDIPVDK	NEGPEYPTKIEKNQ	RRCRLRRPAVRPTD	FENPTIPKKSYSEF	TSPAPHRPPKRGPL
WRWARDTPRAPGLH	NSTVRRKPHSPNKK	ELQNEDWPNESKP	KNIIKYVPWGPPLE	IAYPFYPFKKLGRQ	RRLKKNLPSLPTPV	NIQPNIPLRSYRYL	VNIVPKKPPLLDRP	SVNIKCWPLKPSNF	SGTALLRPLRPKPP
LAPPLSPTKPSPLH	KTRNKPKPLWPQVK	KNVIHRAARPTRP	RLFDLVKPKNPKFS	LNSPDLPERTKLRN	YQYPQTPSKVDISI	RPVYRLKPNAPFQY	EEAALKRPEIISTV	VKPTKLEPENPQKP	VGKAFIRPFREHHI
CLRARNGPVPPVHI	KIIKKCSPSVPKEE	VDDSVLRQKPDKP	KKKKKNGPGAPQGY	ENKPFKPPRRVGSN	LSYLKDLPFVPFLF	SGKPLFPGRDYHHQ	VSPEPRRPAPAVSP	LWIPDDPSKARFLS	KISWLCRPRRVCLC
YRYPQTPMRLEIAV	AISKKLGPDTPIKV	RLTSEPNPDLIRP	EETEMLAPKLPEEN	DEPIRYAPGDPIEK	YSYLRLLPWWPSLA	VKRPLSPTRINGKS	GRTPPARPPQDPAE	EKLPAIPRKFIVTE	IQEALKRPIKQKRK
ITRARYMPQDPNIV	VENPFLPAKEERTG	SPSNIKLSIPARP	LNLSKDAPVPPAPE	SSMPNSPKKPVDSL	SQSPKRPKKYPKKA	LIWHKSKPVKPTNK	PPYGPSRPDKKQRM	VAKPKKPARPTMST	VAPRPARPPGDLGP
IVNEKRTPALPSNL	LGAPFCPRRKDKLV	KKEFDEKLPPKKP	RLLFRSLPPHPACL	QIFPKKPLRRTVMS	PTAPNSPIKLGRRK	RFNPAIPLRIYLKT	IDPAILRPGRPDQL	IIGPDEPEKCLILK	TRPPPIRPPFSHPI
LTIFKRPPKQPGHQ	HFPSRSQPSDPKLQ	GKDIPFFPSSEKP	REASLDIPYKPIIA	LNQSKGQPFQPSPT	NAPPYVPQRSKQPD	TDTTKVTPIVPVPI	THCIIKRPDNQHVI	NNNPVPPQKINQPP	ARAALRRPLSGQAL
ISTPPPPPKMAIPA	DEPPSFPKRWGWLK	SKLLKHGWKPLRP	KLVLRNVPILPILN	CNYSKIFPGIPISL	SEEPTSPTRQVNPE	LKYPYFPTKMSYLQ	AREEFRRPRESLLN	PSHYRNIPYNPATF	ILGPPRRPSRHDNS
SLGERFMPMAPEVY	SKIPKSIPIIPYVL	GYDVKVTPWEKRP	RLLALFIPALPFII	RFWTRARPIDPNAY	HQIPSAPQRLVSII	GGQPPVPVRMQPQP	MSLLLRRPPGREAY	LQIPPLPLKLLTPV	AFVNFRRPEDARAA
VQIKRADPHFPHDE	EEQVKCNPNRPIYW	NRATLLTTLPMKP	ILPVLNIPLPPQEK	SFIRKRAPTPPAPS	STSPKLPPRGKQRE	RNEPVKPFRNIDLK	LDMALRRPPRLRLC	EILPVKPTKKSSKK	ESPPPKRPRIAYLS
FLQDRVIPIFPHYP	SILNRCVPKRPTID	KDKKTKPTPPPKP	IEPDFIEPDAPLAA	NSPPVYPKRIRHFE	VVLPKFPDKSFVLD	LARPPPPKRIRTDS	HLWQPKRPAVPKKA	VEMKRKKPVRPVDI	PCTLPRRPPVPCGQ
CQRPGCPGRYKLVR	NSRPQQPERRRFNS	YVALWAKFFPEKP	ELDTKTIPELPFCM	FFHPAIPLKNAAPF	IFDPQDPYRRAQQF	KALWKIQPYLPEFS	ATPLPRRPQPRDLG	EFTTREGPHQPIGN	HLSSPARPPDNLSP
VPPPNVPKKDKREV	SEMHRAAPETPRSI	TNMNSLVATPMKP	KAVHLYFPILPHCG	VSQRKKRPISPHLT	EVTPEEPSKSIDNK	ILERKNIPRQPAIR	AKDLLRRPFDLMLV	AGQERFAPLAPMYY	TRGRPTRPPTRPPT
IIKPYLPFKISKWL	VAPNRIPPKVPVIN	EYKYSRPPYNFKP	MQSKKEDPNRPKNL	ISADKGFPLIPSGY	LTKIRRRPQQPLTD	EWEEKLTPAGPLCP	QVIGPHRPPELHDR	YVKERRPPPPPPLL	AEEQLRRPRIVHVG
SPFPSAPLRKLEIL	IPAPKLVPPPPRTR	SLHWTGIPFLGKP	GENIKITPQKPFWF	LRSPNTPRRLRKTL	CRHLKLVPSTPMDI	DKLPEGPVKSLEGA	FNFDIRRPSLEHRQ	STSPPRPKRIVVAI	LSLLLKRPWDPAVG
QSEEKEKPKGPMAV	TGRPDKPFRALLVD	TRAKGIAFHPSRP	EVENKLRPDLPVKN	YVVKKNFPVSPNYT	KTKPTPPPKPSHLK	TKVPSKPDRNSKIL	GGASPLRPPGAGPQ	YTNPRAPGKLQDSH	MHNFPLRPPPPPPP
YAVDKIMPPTPAKK	RYCFKLLPPQPGSK	GKLLKSYPTSARP	IYHCKKQPLVPIGC	INVEREAPMFPVPY	NESEKSSPWSPYKV	LNKTKLLPQSPILN	WSRSPPRPPRERFE	NIQPDLPPRKIMIP	NCEHFHRPLRRCEA
ELQIRYKPTPPLKK	CGFPLLPSKRGVTA	ATFAVKEFRPRKP	AFHELGIPVIPNPS	ASFRKTKPPPPLDF	FPYPGNPLKIINYE	QELPRAIPVMPFVD	ALQPPRRPKSSNPF	ELPPIKPPRPTSTT	TRPPPIRPPFSHPL
VVAVKIIPKKPWNA	SMTPDSPVKSDLTS	QPQNQAPLEPLKP	KQLKKQGPKRPSSA	GLVLRSTPVIPDMK	DFRGRAYPLSPHFN	VETPPKPIKKDVRF	PAVPPGRPRRGSLP	SLLAKYQPSLPLVE	RRQPPVRPGRVHLP
NSLPCSPKKQPARN	QLEPLAPYKFFDII	AAPNSNVPTNERP	PPEGFPEPLNPTNF	QSEEKEKPKGPMAV	GNIPVFPAKFGIQF	HLDPEAPDKLLENS	GLPAPLRPERLAPV	GKMVKWGPLRPFLS	PDHRPPRPPQPPPP
KISPSAPSKDSFTK	LSKVRGRPMYPRPA	SVLIYESLDPDRP	ISHNKLSPSEPILC	TTRRKKDPNAPKRR	STSPPRPKRIVVAI	INNNKMRPHLPPLS	DIPEPRRPVVEQAL	SYMDKIYPDLPNDK	LGKIPLKPPPLELL
LPKLKSNPSVPHLH	TLQPGLPHKPLPSD	IKSILNRCVPKRP	KWKSLFPPFFPCDI	PANPKILPKIPSGA	EIAPLIPKKPALRK	IRYPVTPNKASLDR	LAYFPPRPPLPPSV	FGTAKILPEEPSNT	SQIPPQRPQRDQRV
HTIPKSGPIVPYVL	FDFPLSPVKHENPT	KDSFYKEMTPSKP	NGTWKYNPTVPNEL	WKPPDLPIRLRKRP	KIIKKCSPSVPKEE	RTPSKPDPMEPENT	FSSVPSKPPMSLEP	QLFPVRPVRVRHED	LLCWIKRPSQRALR
LTSPKNPIKSVTKF	QSINRSIPSAPYGA	SIKLWDLSKPSKP	IKMSRSPPRPPSLK	ETVPTEPTRYNYQN	RTFFKLPPNLPEAE	AIEPGVPSRYSDET	EGSMLRRPRTSSQH	REEPPLPKRIRISK	LRAMPCRPPRLLAT
YDFPTVPARKFVQP	SHAPTKPTKTYKKW	GDELSQGPNVLKP	VCHSKYIPLKPIQD	IFGPFGPMKEVKIL	PPSIRKQPIAPDVL	EEKVKRTPPLPPVP	LLDTIKRPALQGLC	DDAPATPPRPLKRK	STQSLKRPGTSQAG
AKSPLLPFKLLSDR	NKIPKHLPADPIFS	RRKQLKKQGPKRP	EGRCRLFPHCPLGR	KFIPNKPYRQFNTW	GTVTKTAPSFPQSS	AKDYRFNPAIPLRI	PPPLPNKPPPEDYY	PAFPEYPMRRDTLY	EIMSPRKPPLFLTK
RRKPHSPNKKKPKE	KFFKREYPDIPMIA	RDTIIGHGLPYKP	NNSTRPIPAIPMDL	GKDHRLAPNGPGMH	SDNSKSEPLPPVIT	NESEKSSPWSPYKV	AGPRPRRPGSLPGW	NQAPLEPLKPTATG	NMNRFDRPDRNVRQ
HLDPEAPDKLLENS	KMSAKNTPKHPVDI	LCGSIIGPKRVKP	VLKGFYSPSAPSYD	DELPSPPLRMVHID	KWEPSTPQRNGPIL	NIQPDLPPRKIMIP	GLGSPERPPKTSPG	QTVIKTHPRIPKSE	SLRKLKRPPPPPRR
GIKVKRIPYSPKSI	LLVTKERPRFPEDD	LNLKLLNLFPSKP	LITDKEYPVRPAYT	GTRPKILPKIPTGA	HLVRKVAPTKPMYC	CFKTKFAPEAPDLF	LVPVPARPPLTRGQ	DGRPHSPLRARSAT	RLRLPPKPPPPLQP
QRQPKRPKRYSLLL	TKTPTQPIRLQTVS	NQTPAQGPPLRRP	PIVKKNVPKPPPLV	SSRPTSPVRKARST	QGPPNLPARDKSLV	ALSTKGYPHEPPLL	ILGPPRRPSRHDNS	IAYPFYPFKKLGRQ	LDSILRRPYVTCQP
QLQEKLSPDLPDEE	LSTPSAPAKINNYS	PAKQKTPPSPAKP	KLEDLNEPLSPWIS	LMSLKRFPQLPSNT	SLDPDRPEKDCVEE	NIPPNSPGKLQLNT	ASHPPPRPPKHPSV	LTSFKGRPKPPKTL	LLYTLRRPYFRKME
RLIKRLKPPAPKEP	LNFKRLLPRDPSEK	VADPQNSLNPSKP	VPIIFEIPFNPIYK	DETRKLTPCSPGDD	HGVPVVPSREVTIN	LAPKREAPKPPANT	NFQPPKRPFKRMNY	GNNSRNIPPPPPPP	KPQRPRRPASPIST
ALLIKTVPGFPLLE	DFIGRKSPDLPEYL	CFKIFPLPKDGKP	GQIDRDKPSEPERT	IFVTRYLPYFPIMY	LRKPRAPMRNVIIT	RHSKKPAPPPPGMQ	AWARPPKPPTFGEF	SNSPQIPKKKVKDQ	APQSPRRPPHPLPP
KNLPTIPIRLCGID	KNILKVCPVLPSIL	NLQHQLEYWPHRP	ALLRRTIPKRPFYH	FLLKKMFPAPPLPT	DSIPLEPKKAKHLM	YGPPTDPRKQKQAK	DDSVILRPSKSVKL	DERPFRPKRTSRSA	MKDIPKRPFSQCLS
AVLIRADPLNPKVV	LPAPHRPEKYKERF	SRQAIPPPVPNRP	IFFKLIHPFLPILH	YSNPQTPLRSLAGL	VHGPGIPMKSLEVA	TPAPNLPEKTRLAL	WTDRPERPCKPLLT	AMTPFSPRKSHINN	NEPLFVRPPKGSPQ
FPFPTPPDRVALSK	NIPTKSPPKSPKHK	SDTKTVVPVTNKP	SLISKRNPCYPYGI	KTVDKGLPMIPTYV	LVTPEEPAKNKSER	AQKLKLLPEEPFQR	DPRTPRRPRSARAG	KLVLRNVPILPILN	GGRTPRRPGLQSGG
ITLPRRPAKKIQLG	RAVPILPPRNNVEP	PQQLQQQPNGQRP	WETWLYKPGMPPRP	AIEPGVPSRYSDET	TAAPATPPRHICNN	SNFPDFPLKKYLKN	LGPVPVRPPPGPEL	IFGPSFPFRSHIDV	VNLKLRRPSFRDDI
RLLSKYRPSCPIIL	TLNDRQIPLSPDQM	IGNDRASPTNKKP	ENENKKLPPAPTVF	RRHNRQHPPYPHSG	GRHLKNIPRIPIFC	VHFYKSLPQGPAPA	EVPTPKRPRGRPKG	LFGIRNNPFIPITG	SGGRLRRPVNVPLD
AKTNKNVPVLPTPG	ASMPRVPLKIVLKD	EDFKDTKPVHKKP	RPPSHSAPYIPRSS	IKYFKKFPKDPLAM	GPAPPPPPRASRPT	PFIRRYTPLKPITK	WGALPPRPPLLLLL	QTGSKTVPQAPQAP	NSAGISRPSRVSDA
GIMIKAKPSSPYTY	LPLPTLPDRQLFQT	HLYCMDPPLDRKP	TFSIYSIPSKPGEC	VNIGRRSPYLPLQP	LTSFKGRPKPPKTL	AGHPMKPHRIRMAH	RRLQPRRPGYPPRP	IRTYKVVPLGPKAG	WLGSLRRPSLVHGY
KYDPEDPNRRKLAR	MGLNKDVPHCPESL	SAIQSLSFHPSKP	MDGIKELPEFPIKK	PTVQKFSPHPPTTL	ALRPTGPDRGDGFD	SDKPLTPTKTSSTL	LVNNFLRPLRMAAS	KKDPNAPKRRLSAY	QLWDIRRPDRCERM
MVTPSKPPKKSVGF	PLPPIPPTKSKTSP	SSAIEDSPPDFKP	LWRPRIVPILPYIT	LSKPSKPLKEIRFD	NEGPEYPTKIEKNQ	INQPSTPKKLKRKS	NSPTLERPGRKRKW	QSTPTPPAKRLFLI	APPRLARPPRFYEA
GAPPPPPHKDHLCD	SKPPQLPPKCSSLR	FCYPISSPINFKP	KESKFGTPEKPLSD	LSSPCLPPKVNATN	PIGSRYNPNLPVTE	ALLIKTVPGFPLLE	SISFPTRPPLQAQI	RHSKKPAPPPPGMQ	YTVPPARPPPPLTK
GAKPKIPSKLYQSV	NKIPPKPRKVLQLL	SQSANLAPSNLRP	PPQTHQSPPPPPQQ	PFLIKFTPKFPQSI	RMQQKNSPAFPTHS	KYCFKLVPPQPGSK	PGPGPRRPPWEGAD	SVDPKNYPDAPLEG	GPYGPHRPPQPLPP
NIQPDLPPRKIMIP	VHGPGVPVKTLEIA	TAVFLRLISPTRP	RFHVFCEPILPSVA	KYCFKLVPPQPGSK	KNIIKYVPWGPPLE	GHTPQFPTKDEVSS	SPRALWRPPRRRTQ	APTPPAPSRSEKLH	LLMVPRRPGYGTMG
LRISKPDPECPSKL	WEALKSVPIPPRKN	RPLIQKGPLYQKP	KLPKLNVPLNPKGK	LGPLKYAPHLPFSK	MTDPDAPSRTEHKW	VFSPTNPLRIKIAR	LTVTLQRPTKELHG	LNGLKSSPADPHLS	LDMALRRPPRLRLC
IIGPDEPEKCLILK	SDTPASPSKVQSFD	LTTTSKPSLPEKP	DSYSRSRPTRPLGY	LIDPSTPDKAAKKD	HEREKALPPIPFTT	KNPTKSPPPPPSPS	KKDCFERPRRVGAK	QELPRAIPVMPFVD	FNRYLCRPRRVEMA
ESLPRTPTKGRSTQ	EEHPSSPGKKQITY	GALLDEAPEHPRP	RSRSKKDPGIPSNF	VVNEKEVPAEPETQ	EVYPIEPPKVVCLK	GRHLKNIPRIPIFC	EGNRPKKPPPPSAP	MVRPAPPRRADPEG	TRKGPKRPQQPNPP
SRSKRSKPLPPQLL	PGGPKFEPLYPREE	KPWSAWCYLPPKP	IDKSKLSPRFPELK	TIEARVHPEPPNKP	AKTNKNVPVLPTPG	QGEPLDPKRPSTAS	RPPFLSRPARGLYS	SKVPKAPTRETHIP	LGLLFRRPEALQVG
AERAKKAPSLPEGQ	ETSLRVLPIAPKIF	ILENFIVEVPDKP	KLALHQYPNFPSEG	MRRCKDAPIEPPKY	DVIPKKPLKSAADK	TASGKTSPILPLQN	NGVEPKRPSRPINI	CILPAFPCKSSNEQ	APLLPPRPPPLPPV
NGKDKSRPPRPPPK	LNPNRRAPRRPLST	PEYTSKVLDPSKP	AAMMLGNPMAPAVQ	NSGEKIYPQEPPIS	QGYPRQPQRPQRYH	EANPDNPKKLDLKA	TVNLFKRPLPKSKP	IVNEKRTPALPSNL	VMARLSRPERPDLV
FVPPNLPMRRFKEI	TNSVKATPVPPTLA	FTYAYVSPTKLKP	HFPSRSQPSDPKLQ	INQPSTPKKLKRKS	LSKVRGRPMYPRPA	QYYPEEPTKPTVKT	PPGKPERPPPQGGN	QTYPAQPPKIGNAF	QVYVLKRPYVDEFL
QNTPPLPPKPKSPH	EKFPKLPHKLVHML	NKIETLDPALIRP	KVIRKGSPKSPAMV	AGLYKLSPLYPFDV	KVLIKTLPVLPEAR	IEVPQSPTKNRVKV	EQPPPGRPPLRLED	YWGKKFEPERPFEF	TRPPPIRPPFSHPI
LVQPVVPDKVFSFR	MLIPNFPNKKLKLN	INMKKGFINPRKP	ILEGKFEPVIPREW	TKRQRGEPSEPQQD	FYDFRSLPKVPTTQ	KALPKEPKKLLPNS	YKPPLSRPLRPGPW	RAVPILPPRNNVEP	EEIALERPEKEIRN
YWAPVSPLKSINLF	YVVKKNFPVSPNYT	ELFIIIQPPVMKP	MYDRKVIPRMPWHD	IIFPTSPTKLTFSN	AARPTRPDKARRLG	MAAPPVPPKQSQED	CCGCPDRPGRRGRR	PIRLRKRPPPPPPV	QAGGPQRPGRVVSL
KKIIKDVPGTPSDK	EGRCRLFPHCPLGR	CSALLRRTIPKRP	KRKAKAPPPPPPPP	MSWCKERPECPLCR	QPKPGNPLRNARLN	RERPLEPPRKPMAS	EKIPFERPFRRPNA	CIIPPLPDKKVFQY	GLLSLRRPAPRRLE
EILPVKPTKKSSKK	PPVPKAPSRRSSSL	RFSKRHNSNPRKP	YKNRKNLPTIPIRL	GITPVGPGKFCRSA	LWRPRIVPILPYIT	NYIPPDPPKDIQLN	ATCHFYRPPRCSHC	MPNLKRLPIPPLQD	CFHSPRRPYASPLL
PVDPTTPVKLGPGI	FRFPRLPQKKKEEL	LVCSNKQSNPMRP	MGLNKDVPHCPESL	EHLQKERPKPPNKG	KDHPYDPEKDSVLK	DVIPKKPLKSAADK	QYNFLRRPQRMPVS	LHGPFKPVKSSNGE	KRIKLRRPRVCKQR
CFKTKFAPEAPDLF	GIKPQQPIKVDIKG	DRDCAIFYLPQRP	TNGPRYSPQNPRPF	RRKPHSPNKKKPKE	PNSPTPPLKSKVSR	ATRPSSPMRHKSIS	YQHHPKRPSRQIHK	MKAPKMPDKHRDNY	FGLVPERPLKQELG
RPVYRLKPNAPFQY	ETKKKWQPLPPEPL	VADVQWSPHPAKP	ITSIRGSPSLPKNK	WSQMRMNPTNPDWI	VVSPSHPFKQLQKI	GILPLAPLRPLDPL	SASGIKRPMASEVP	ILPPRIVPAIPKKA	HHPWIRRPFFPFHS
AARPTRPDKARRLG	AMTPFSPRKSHINN	VYALSSQDEPIRP	KKHDKLHPNYPSVK	KIIKKCSPSVPKEE	SSSPFIPKKRKPRS	NLKPFHPPKEKSMN	QPGSPRKPPADAKA	NQIARQIPFQPWYL	LRPVPGKPPGVDPL
KKLPTGPSKKRQRK	GLEPNTPLKSIKVD	DYIVTREFRPTKP	PPNYKQQPNCPSSN	DERPFRPKRTSRSA	SHQPYLPIKNKNIV	RRGPGRPRKDASTS	ERPPPFKPPPPPIK	TDPPPQPRRLSDIV	EIGFPGRPGRPGMN
MDKFRIPPKSPNIE	INNNKMRPHLPPLS	GDKYQVDPKTCKP	HPHPHPHPHTPTHT	RPNPTQPRKPLDCK	VSTPPVPKKFQEIF	WNLPWSPFKITTIM	AHMAISRPLKASQM	SALPILPKREVVTR	APRYLGRPKKEKTI
LAYERPLPDLPSTI	RPSPWLPSKPNCYH	ISCQIAQPYEDRP	GSLVKTKPTLPLTK	VSKAKLQPAKPQFT	ETVPTEPTRYNYQN	RIRDKSKPSSPTAT	NSFSPQKPPGHCSR	IPTPSKPLKKRKKR	SPPELKRPRLDENK
EVIPSWPRRGKVEE	NNTPIVPEKFSNDL	ALFGFRDPNGIRP	IAGMLMVPESPRFL	LQNAKNDPLPPVIE	NKVPTNPKKFKKAP	LRSPNTPRRLRKTL	FDNTLSRPCRVPLG	RRRTRLRPPTPLSQ	TNFPPPRPPPPSRP
NDLVKRFPEQPPLR	AFWWKKNPKTPSDY	GKLVDLTPASMKP	STNAKKDPFPPPKD	PEWRRPHPNIPDAK	TNEPTKPIRRLSTP	LSTPSAPAKINNYS	KLEDPRRPDTSFLW	DEPPSFPKRWGWLK	PTTRPTRPPPPLIP
QLEPLAPYKFFDII	KDAPIEPPKYMGMG	LTLWSQPPDVLKP	FLSYMSEPKYPSNE	LLEERNNPDIPVDK	KKDPNAPKRRLSAY	PACPTPPYRSRETE	LDPALLRPGRFDRQ	GLNLKWEPSTPQRN	IEPQIRRPRSLSSP
SKVPKAPTRETHIP	LNGLKSSPADPHLS	SHGDLNLINPMRP	VLIKFVIPVYPSLP	EKVFRGDPEHPAIS	AVLIRADPLNPKVV	MAEFRRVPLPPMAE	ATFCLRRPWTEAGA	HSTPVTPRRLFTSQ	TFGIPLRPNRGRGG
EKNARGIPQAPFIE	LKKQKAIPSSPCGM	IANTQYGDIPVRP	EFDMLLLPFIPSID	LAYERPLPDLPSTI	TIEARVHPEPPNKP	SILRKSSPEEPFMS	PAPSLPRPERKSIV	NVDPASPWRHELLS	LRPVPRRPSTWSRR
TNGPRYSPQNPRPF	IAVTRSIPRGPDKN	LNCSVVVPKTTKP	LRISKPDPECPSKL	LSRSKPLPLTPNSK	TTRPAPPSKAKDVA	LSFDRPPPLTPEKN	IGYDFRRPLAQLRE	ATRPSSPMRHKSIS	RAPPPSRPPPRPSV
CLGPLDPLKEISDL	VIRPGVPTKFTKKQ	SPDQWSVPAGHRP	VLFNLDHPMVPENL	DKIFKTDPNEPAND	LLKPETPSKRLVIR	DSDPNTPKKLSSPR	FMCSPRRPRSRGRQ	ISRPVQPFKVGSIG	SPGFPARPGRGRPY
EKELKEGPSSPASI	RNEPVKPFRNIDLK	SKRKPSPPSQRRP	TELLKTLPFYPTPS	ALLIKTVPGFPLLE	GTTNRGPPPLPPRA	PIRLRKRPPPPPPV	SEAAPRRPEATAAP	RLVNKLLPPHPFAD	SAKELRRPPPRSPQ
FVLPCLPRKNTYKV	VKHPMKPFRLMLTD	ANSTNNSNEPIRP	NAIAMALPNEPYPA	HELVKSDPHFPYGT	QAAPRNPNKDATIA	VLTVKMSPSLPDEI	KVTAPRRPQRYSSG	FFHPAIPLKNAAPF	QKTRPIKPPPDSQE
LSSPCLPPKVNATN	NSPPVYPKRIRHFE	LKELQTITVPGKP	LLISHLFPTNPEFS	AKINKVSPEDPWVL	EVENKLRPDLPVKN	NSFRKILPQEPEIW	TTKVIRRPRRGRMG	MTDPDAPSRTEHKW	KRKKPSRPAKTRKR
ANLPNRPKRGEGIN	GRHPDMPTRVKNAY	SISSKIRPTPRKP	FQYTKGRPLAPKGA	QATGRRGPAPPPPP	DKIFKTDPNEPAND	KHAPFIPVKPALEK	YGLTFRRPRGLFIT	SDKPLTPTKTSSTL	HLWQPKRPAVPKKA
DYLPPVPEKNAGKQ	VKRPLSPTRINGKS	NALNVNSHAPTKP	QELPRAIPVMPFVD	EIPPPLPPKIMVHS	TMKNKPKPTPPSPP	SSLPSPPAKKSATS	RSQTPERPAKKIRE	SNDPIPPPRKVSDV	PRRGPPRPPGLPYP
RTFFKLPPNLPEAE	FLSPGKPSKGTSLH	IKMASFLPVPEKP	TAWDMVPPYSPLSE	AKTNKNVPVLPTPG	ISTPPPPPKMAIPA	FIKNKAKPLIPIEL	APRRPRRPRRPGPS	QDSPDMPEKECVYV	KKPDIPRPIKINLL
NDNEKKKPSSPTAA	TTRKKKDPNAPKRA	DAGPSFSPLHKKP	TKKRKLGPKAPNPL	VHFYKSLPQGPAPA	QDSPDMPEKECVYV	IVNEKRTPALPSNL	TKALLKRPLREIQM	FVLPCLPRKNTYKV	VNRPLVRPQKRLSS
VPSPGLPEKVNEKS	ILEGKFEPVIPREW	YPQGYDPTDPSRP	SSVSKLKPSLPNKL	ILPPRIVPAIPKKA	GKVPVQPRKRKSIT	LQESKTVPQSPKKP	GEVPPPRPPPPEEK	PLRERIIPILPANS	DVTDPKRPLSFGVT
ALEPGIPDRFSPEM	PANPKILPKIPSGA	GDAALVKFVPSKP	IEEGHLDPEAPDKL	FEEDKMTPSTPVRS	IQQNKQGPKIPFYL	KNLPTIPIRLCGID	PDQGPQRPPPEGLL	FQPQRTAPKPPISA	QRCHFKRPRELEDA
WFILKLFPHEPIEG	SLPPTPPYKAHKKK	SGVYYSNWSPYKP	LPKLKSNPSVPHLH	TKFTKPKPKQPVLP	QELPRAIPVMPFVD	KLRPDLPVKNFVVK	TRPPPIRPPFSHPI	TKTPTQPIRLQTVS	PTILPCRPQRSACH
KFFKREYPDIPMIA	IIFPTSPTKLTFSN	ASSSPFIPKKRKP	KGVLKEYPMRPYGS	QTSPGQPRKGQNGS	FLHSKKIPEVPQTD	VSPPFFPEKELNNR	AVPPPSRPQRLSSL	SSKIRPTPRKPSRM	PRAPLHRPQKPREG
VDPPFMPFRDAGYS	NSPPTTPSKDECGP	AIKSIYSPSDKRP	QTVIKTHPRIPKSE	KNLPTIPIRLCGID	TGYPRYFPQPPVQR	SAFPQSPIRAYGST	GLSGPCRPPPPPQA	NSNPIDPLRCDRSV	LSKWLKRPGALEKQ
GTRPKILPKIPTGA	DSPPQSPRRSSNSS	VKDYWEHPQAYKP	MKPQKIAPKFPGTV	LLVTKERPRFPEDD	IAYPFYPFKKLGRQ	FYEPLDPQKDKDMT	PGGCPRRPPALAGP	LKHTKNKPKNPDTA	RHPRPRRPGGPALR
MDGIKELPEFPIKK	SHQPYLPIKNKNIV	KVTNSKFRTPLRP	QATGRRGPAPPPPP	SKIPKSIPIIPYVL	KELPEFPIKKYHKR	PEWRRPHPNIPDAK	SQGPLQRPSRLVFT	RGPPPLPPRANVQP	PPEKPPRPPRPLHL
CILPAFPCKSSNEQ	KVQIKKVPTDPSSS	NSNVPDPSTPSKP	CNRARYLPQNPDII	ERDGRGVPLGPRNH	ILTPDFPERRRLMK	DDAPATPPRPLKRK	EVFFPPRPERVEHN	LPEKKNSPTTPSVF	IAEALSRPGREACL
LEFPKDYPLSPPKL	GNTPDAPKRGFLGY	KVMENWTPGAPKP	NDMAKPLPTPPTAE	PLQPRPPVKPLSKQ	WENFKEEPGEPLSR	VQIKRADPHFPHDE	CAGPPSRPQRPFCA	DKLPEGPVKSLEGA	GSPAPKRPPDPFPG
ATTPAIPTKSDEAE	LDVRRIYPKGPLLV	LDDSPVTPGETRP	MKAYRANPPLPIDS	PCKKKSKPKVPAKN	GSLVKTKPTLPLTK	RLLSKYRPSCPIIL	AGSSPGKPPRLVGG	AAWPLDPARERWTR	YYQIIKRPMDLSII
DEALRYCPDAPIVL	PCKKKSKPKVPAKN	TDIQLKNLFPLKP	MAFIKILPNNPWPF	LITDKEYPVRPAYT	FEYSKYRPLTPSSE	DPHPEDPRRIYRIY	RRKAPPRPPRPAAP	LLKPETPSKRLVIR	GWIQPRRPRDPTPS
PQGPGIPPRTYEAS	MVRPAPPRRADPEG	INQFGIVPLGPKP	TPTPHPHPHTPHPH	NSLPCSPKKQPARN	GDHPKGPPPPPPPP	LKRPILPSKNMDHT	EMEPPPKPPRSCSA	RPNPTQPRKPLDCK	RLFSIVRPRRLLYM
ENAPANPSKALKVK	EFLIKEDPDLPPQG	LSIHFPTDYPFKP	TGGGRIVPGVPPGA	VTVPKLPFKLAVNK	FRFPRLPQKKKEEL	SKIPKSIPIIPYVL	NSMGIKRPAPQPAS	YGSEKGSPAGPSAV	VRYPISRPRRRCSP
SVSEKTNPSSPSVS	NSFRKILPQEPEIW	VFELDENLKPSKP	KSLQKFEPRYPKTA	DGRPHSPLRARSAT	QSQPPRPPRPAANL	SHAPTKPTKTYKKW	EPEEPKRPVPAERG	VHDPNIPLRPKEII	NEPLFVRPPKGSPQ
SDLPSSPIKAPNVE	LTSFKGRPKPPKTL	EFRKSDEPVSVKP	LPEPRFYPLSPKNN	AKDYRFNPAIPLRI	VIMPEGPRKSVSMA	FLQDRVIPIFPHYP	RADIPKRPSYVAPL	KQRIRKIPGIPLMS	VFTPLRRPGMLVPK
KWEPSTPQRNGPIL	DKLPEGPVKSLEGA	ARTGYETPVKVRP	NAPPRIFPKAPIYG	QTGSKTVPQAPQAP	NNSTRPIPAIPMDL	DQLNRLLPNLPEEE	PPPPPTKPPETEAQ	TTNSRLCPSSPSSS	PSESLPRPRRPLPT
TRRPTNPFRVISVS	TAAPATPPRHICNN	CSYGSWCPYACKP	NESEKSSPWSPYKV	TPPPVEPLKTKDLA	TPQSRFPPYSPLLP	VKPTKLEPENPQKP	MHNFPLRPPPPPPP	CAKSKSRPNTPGSD	YLTVLGRPDRPRDL
RSRSKKDPGIPSNF	ILERKNIPRQPAIR	LQELKFSPVINKP	DFNKFERPNIPVEE	NPIPKSVPLHPKSG	SLIPKIEPAEPTYS	TELLRIIPEMPKDL	HAPRIKRPRLQVVK	TEFSRPIPPTPSGF	DKIPFKRPCTYGVP
TLRPGIPLKPMLAK	FVSPRRAPKPPSYP	SNYITDRPFTRKP	DPSDKSLPQQPFHK	ELPPTHPIRLGLAL	GGQPPVPVRMQPQP	TEPPMNPLKNREKM	DVTDPKRPLSFGVT	RAPPPVPKKPSSRI	YQHHPKRPSRQIHK
INIAKAHPNFPIAL	FREPDLPRKGLLED	DRIPPPTGRPDKP	PKCEKIEPLSPSFK	CQRPGCPGRYKLVR	GLVLRSTPVIPDMK	QGLPASPSRAALRY	KAPPPTRPKRNDST	TSNTKWTPITPSVI	TRSPPPRPPPPAIN
DENSKWQPSDPFTM	REYIKSLPMYPAAP	LLKKGVNPKAKRP	KPMLHNVPHDPSLP	EKYGKDQPESPVPE	EEKPLLPTRPNKAE	ITSIRGSPSLPKNK	KPVSPRRPWSPSKE	LDDPFTPPRWLHHI	IRLSPNRPPLGGSC
KIVRRDYPSTPVIV	HPDPADPAKELELN	CPHTENFQIPSKP	NELVKRFPGHPPLR	GNIPVFPAKFGIQF	DLPPEPPTKLSDSF	FPYPFKPSRVGVKY	HRCHLRRPAAPPSP	ILERKNIPRQPAIR	AKMPLRRPKMKKTP
RKSDKNAPSVPQVD	LRRPIFPGRDYRHQ	YPPGYDPTDPNRP	ERDGRGVPLGPRNH	DSLPFAPLRKVYEL	FQYTKGRPLAPKGA	FVIPGVPSKCYSLF	NTAKPTRPPSESSS	TELLKTLPFYPTPS	SVVGIRRPFQIPPG
AFVPKRKPSLPQLA	KKNPKKSPMGPQGA	NVSSSSQPASSRP	VLLPLRLPEIPPKG	RPTPRKPSRMATDH	AGPRKYIPRAPAQG	GITPVGPGKFCRSA	PRKLPSRPPPHYPG	ALEPGIPDRFSPEM	PPLEPARPNRHPES
DHKPENPIRTFKDL	QRLPGEPGREQAPN	SAPQLTVPEPSKP	DLSYYLRPIKPFNT	FLHSKKIPEVPQTD	INQPSTPKKLKRKS	PCKKKSKPKVPAKN	VAEPPPRPPPPPPP	YILPKTDPRSPYYI	ARRPLARPIKPNEI
PPRFKNFPTLPSKI	EFIVKTIPVPPRDF	SFSSGSLSPPSRP	MDMDRNVPLAPNLN	NEYPSKPPKVKFPA	PFLPKIPQKPGGVS	VCHSKYIPLKPIQD	LFIIPPKPPGRPQG	NLKPERPSKVSFEM	LTSFLRRPFQSPTS
KTVPQSPKKPLSLL	EELARVTPLTPKEY	APLNLDNPSSERP	LASDKGLPMIPAFV	FKVYRWNPDEPSAK	VYVPINPPKELDQR	WLGNKYDPENPFND	ISFHPKRPVHILLH	LVGLKYEPLFPYFA	PGPGPRRPPWEGAD
SKDPNRPTKFAFES	PIVPREPLRNEPTD	ESNSMRGYQPFRP	ILPPRIVPAIPKKA	FLPPPKPFRHTETK	QYYPEEPTKPTVKT	EKVFRGDPEHPAIS	TDNKFRRPWTRVSA	AGQPEIPLKSNNKS	LLPGPGRPPPPPTK
EKGPRMPSRGRPRP	VLFMKGTPEFPKCG	PELEKLSVHPLKP	GAPPLPVPNGPAVG	EYFPREYPKDPVSE	TNPPIDPIREANVM	YKNRKNLPTIPIRL	PPAPPLRPPGPPTG	NSVIRGCPGLPDTL	GKNRPLRPSRRRQL
LDRPQLPPRQVVNA	LVGLKYEPLFPYFA	GSSELEEPIAIRP	PEGVFCIPAPPPNV	FTAPPVPTKKKSKN	HEHPCGPLKKLFSD	HQIPSAPQRLVSII	KTKTLLRPERSRFD	GAIPRGPKKDDASF	GRNDLKRPMQAPPG
IFPPLNPARTSLNS	IEQPFGPPKITKDG	NIEDITEPKPDKP	SELTFIAPTQPVST	TELLKTLPFYPTPS	TDLGKDIPFFPSSE	EKGPRMPSRGRPRP	GCVRPARPERRLRS	KGVLKEYPMRPYGS	LQPRPRRPREAADT
IDKSKLSPRFPELK	VNTPREPVRSSSKI	APKKWKAPKGPKP	MANILYYPQKPLGT	EILPVKPTKKSSKK	TDYPFKPPKISFTT	MRAPPSPRKSKSGH	EVLELRRPMDSRLE	LSFDRPPPLTPEKN	TAVPPKRPYGTQRT
KVLIKTLPVLPEAR	EIAPLIPKKPALRK	KSLEDYRPPDEKP	WLSKLVLPPPPVSI	DIPLKQVPENPMPT	FPFPTPPDRVALSK	ETKKKWQPLPPEPL	DGKFLLRPRKEQGT	KHAPFIPVKPALEK	AKRHPRRPPRSPGM
LDPGKNTPGLPEET	DYLPPVPEKNAGKQ	LMMPVMVPTVYKP	FPFYLSFPFCPSFP	WFILKLFPHEPIEG	GNTPDAPKRGFLGY	KKPPKIPKKVYTLE	TLLGPGRPYRAIDF	ILYPDIPGKNYFLT	CLGLPSRPPSQLSG
QNNPPKPQKPVPLN	LGEPFDPNKHEATF	STLKSNSSLPPKP	HRLFKCTPGLPKLW	KKNPKKSPMGPQGA	AKQPKEPKKRTTRR	KVIRKGSPKSPAMV	GFGVLRRPRPTPGD	EAPPAKPSRSDIID	ACEIIERPSKKDGF
SNFPDFPLKKYLKN	ALEPGIPDRFSPEM	KPKLNKRVLPSKP	TTRRKKDPNAPKRR	KSIPRTKPNVPPLQ	DEPIRYAPGDPIEK	NAPERAVPILPPRN	AATQPLRPPRGTAA	SQSPKRPKKYPKKA	IAEALSRPGREACL
GQQKRFSPSLPSAV	KKCPRLPHRNKKVT	IGDMYGSVTPLRP	EFTTREGPHQPIGN	DVYPHEPAKNGEGS	MTVPRNRPMAPFGT	GQIDRDKPSEPERT	ALPLPRRPSALPPK	AIEPGVPSRYSDET	FYRDLRRPFSAPDA
FGTPVAPTRTLSRK	YKIPVVPPRETYFA	EYKGLITIIPSKP	KMAKKLLPYKPHNS	AQKLKLLPEEPFQR	EWEEKLTPAGPLCP	LHYPYGPARNPSYI	AKTPLSRPVKRNNA	IVNPFIPRRPYSNV	MLANPRRPIAQWHT
KTRNKPKPLWPQVK	TSKPSLPEKPQKLR	VPKSTHDPSLAKP	LNRKKVTPQLPKVT	EKESRHYPIKPPSP	LRDPVIPIKLAAEK	TGKPRKTPRPPFPF	YDTFPEKPPPSPGD	LAGIRLVPVLPILL	ITVSPNKPPAVSPG
TLQPGLPHKPLPSD	KQRIRKIPGIPLMS	TCGPHGSPDFFKP	KQSKRARPSSPYTV	NGTWKYNPTVPNEL	VIRPGVPTKFTKKQ	EVENKLRPDLPVKN	PSNPPPRPPAEARK	GEMVKLTPKNPFYK	AALRPPRPARGSRL
ATRPSSPMRHKSIS	ELDPICPLKVPLTA	DGKILPLPKADKP	DIPLKQVPENPMPT	DLQKKYEPSPPATH	ADDLKYIPPIPQDF	ILFERILPILPVES	SLALPRRPQNRDSI	DLAPKWPKKTVSNE	DTALLPRPERRCSL
QSQPPRPPRPAANL	RKRPAPPKKKAPST	YNDLSYYLRPIKP	LNATKISPSAPSKD	LRKPRAPMRNVIIT	ELDPICPLKVPLTA	ILYPDIPGKNYFLT	PASAFDRPARTRGQ	NSNVRIPPTVPSKI	ISELIKRPNVSPKV
QPLPTSPSKRFSSL	PDLNKRPPREPIEF	NRTQRKTPTVIRP	KPKMLPIPSKPTLF	NVQPRKPSRVHSRN	NIQPNIPLRSYRYL	QTYPAQPPKIGNAF	APLLPPRPPPLPPV	EGKPLFPGKDHVHQ	NKIEFKRPGKAANK
VKRPLSPTRINGKS	ITLPRRPAKKIQLG	LIPELPSPKDLRP	TTKHKAPPPPPPTA	VYRRKCIPFAPHQI	PELAKNSPLAPIKK	SNVPTTPSRELNGT	DKCPPPRPPTSPYP	NAKPPLPIKAVTRP	FDNTLSRPCRVPLG
KELPEFPIKKYHKR	AKVNKCPPDHPYIQ	FQLPTRLPAFERP	CRHLKLVPSTPMDI	RTFFKLPPNLPEAE	ALEERFDPKSPTKR	LGAPFCPRRKDKLV	HALHPARPARDHLD	NKVPTNPKKFKKAP	LWRQPRRPIRIQQR
NANPFLPNKHPVTQ	NSMPNVPVRLKLHT	RKKQKKKPTPTRP	FEESMNNPLPPLPP	HNAAKPIPHVPQAS	EFLIKEDPDLPPQG	ALEERFDPKSPTKR	EDEEPKRPLPRKQS	SNVPTTPSRELNGT	TPLSPLKPPRMDTA
IPYEKRDPTSPAPL	NEFAKFAPDLPVLK	HTMTSPPPVFNKP	TNSVKATPVPPTLA	NDDKKTEPDKPAFS	TKKRKLGPKAPNPL	SETARKVPPIPTQI	EDVLLRRPKCTPDM	GLVLRSTPVIPDMK	PSPLPPKPPFPGPG
DVPPQLPTRTKSGE	TEVPSKPKKPSKTE	LEFIYDTFHPFKP	AFYYKYYPVEPNCN	NTVEKLQPGLPVII	HLPPPPPPRAQQQQ	GSQWKNHPDWPFWV	MLQAPIRPPKPQSS	FWNPENPYKFVHPR	KTHPLIRPFKTLTE
TVCDRLIPTSPQKT	LTCPFEPPKPKTKH	NATGKHFPKYFRP	GLHDYTSPASPKQT	HEASKCFPKAPQAS	EEQVKEKPNEPEGK	TLQPGLPHKPLASN	SQQNFHRPVKVRKK	IAHPVRPHRAITMT	LPPKPARPPAVSPA
RKRPAPPKKKAPST	LRKPSAPKRMSSIS	FKRAGLIPIRLRP	LSPAKARPSFPHND	VPIDKKSPFYPGLD	QSNPTSPTKQTFTI	EVTPEEPSKSIDNK	LKGIFTRPSKLTRK	MSEPEVPFKVVAQF	DGVSLCRPGRTADC
KGAPFFPNKTFRKL	EVYPIEPPKVVCLK	SDISAMQPVNPKP	VEVIMHSPSDPEYA	WSYPYEPLRVLQVG	EYHPIKPLRSSSST	ASKPSVPPRNYFSK	QVVGPHRPPALDDR	KQSKRARPSSPYTV	FFKGIRRPWKGVLM
PTAPNSPIKLGRRK	ITSIRGSPSLPKNK	DLPEYLLPPDLKP	NGMPRRIPDYPDAF	DFIGRKSPDLPEYL	QTSPGQPRKGQNGS	VVLPKFPDKSFVLD	AASGIKRPMASEVL	PFIRRYTPLKPITK	DAQEIIRPRRCKYF
QLINRFMPHFPSSP	LNRKKVTPQLPKVT	DKKDLDSPIEVKP	SKNWKLPPRLPHRA	FYDFRSLPKVPTTQ	FSKPQEPVKAEEAE	KLPKKFPPPTPLLE	MCRVFKRPFSEPSA	TARNKKSPGGPRQR	DPNPPKRPLIFDTN
NLDPNPPVRGENLT	WFILKLFPHEPIEG	LYYVLYSSLPSKP	NYHHRETPPPPPSN	ELPPTHPIRLGLAL	VKATKWPPKLPEIQ	MAFIKILPNNPWPF	RQIPPYRPPQQGPP	PNYPDSPPKVTFIS	EGQQLVRPKKLPLI
FENRKHQPFTPKGM	MTQPKKNPMEPKTD	SHYHYGVKHPMKP	PPLDFEQPRLPSTA	IAEWKNDPNNPNFE	RDDVKRTPFIPESV	GRHPDMPTRVKNAY	GAWPLKRPGRISSQ	LRRPIFPGRDYRHQ	PGPFPPRPPGPLGP
VETPPKPIKKDVRF	DSIPLEPKKAKHLM	IFPPIDDPLPFKP	KEFRFIFPLQPLFI	RAGNREPPSTPSTL	NNLKKRPPTAPQRK	GYDPTDPNRPKVTK	TWQGLRRPPSVLGH	SILRKSSPEEPFMS	CEEHPRRPDHGRRG
NNLKKRPPTAPQRK	GLDLKWEPSTPQRK	FKTSSTPTTPERP	VPLPFGIPPFPMFP	KQRIRKIPGIPLMS	KALWKIQPYLPEFS	APAPLDPFKTGGNN	SITQLRRPSQLLYP	RPVYRLKPNAPFQY	PHSAPLRPPRELHA
IAEWKNDPNNPNFE	AKLRKFHPPEPYKG	FTNLQAKPLVGKP	PQTMRQAPKRPDAD	QSNPTSPTKQTFTI	YAVGRIVPDSPTYD	KHEPKKSPTTPALA	KPPKPPRPPKTLKL	GSNPDLPNKSNLKF	EGPSPARPPRRRTS
PRGPLCPKKHVLPI	LDSMKNLPLNPSKK	DGNEEKPLLPTRP	AKDYRFNPAIPLRI	VCTIRSTPSQPIHC	MAFIKILPNNPWPF	GAPPTTPSRPRTTT	DFYEPRRPEDDDPT	DFRPRMPKRQRIPP	VNVVFRRPLRPADP
VNTPRSVPNSPNDG	GRSLRKRPTSPSIS	GRAPRETPEWRRP	TGKPRKTPRPPFPF	HILEKYSPFDPCGR	PIVKKNVPKPPPLV	LSLPRLPNKHHWPL	GSWCPMRPKKEAMK	VNIGRRSPYLPLQP	AWARPPKPPTFGEF
RPNPTQPRKPLDCK	NELVKRFPGHPPLR	KFSSDNDPLQYRP	KVNFRRIPTGPDSP	TINSRFYPPIPISE	MYGSKFIPFGPKCQ	ERDPNMPKRPTNAY	LLFCLRRPSSTVTM	EMIPSSPQRKSVSN	PPPIPKKPPKGKFP
PDLNKRPPREPIEF	HNAAKPIPHVPQAS	NNPPQMVPKGVRP	SMAMRPIPPLPTES	SKDKKTKPTPPPKP	LRSPQNPNRMTAVI	LAPPLSPTKPSPLH	ESQSPKRPPEDFET	CRHLKLVPSTPMDI	PPKRPGRPPKNRES
AIPPPVPNRPGGTT	TTAPRGPKKAQPAQ	VNYVDYYPLPDKP	YAVGRIVPDSPTYD	QEKPLTPLKYTKLI	GGPPLLPQKSAAFQ	TDLPVNPPRDDKEW	ETNIPQRPSRPARR	SAIPITPTKRIRRN	KITPPRRPHRCSSG
GEMVKLTPKNPFYK	LHGPFKPVKSSNGE	TMVEMKRKKPVRP	HFYEYVYPSLPFIE	THAPTTPNRTSPNR	YEGPRGAPGMPEML	ATEAKCLPKIPSIP	QVILPPRPPKVLGL	SGPPPRPKKPSTLK	RRSPPRRPAWTLGI
TDLFKPLPEPPTEL	YILPKTDPRSPYYI	VSFDLKTPLRAKP	INGEKACPFLPSSL	KSSPWSPYKVEKVL	APPPKEEPAAPTST	LMSLKRFPQLPSNT	EVPDPNRPQRLGLH	SMEPHSPKKAKSVE	ETNIPQRPSRPARR
LSTPSAPAKINNYS	EIPSKDHPYDPEKD	NYSFQFDKFPRKP	MLFMKGSPSEPKCG	LHGPFKPVKSSNGE	KQAKRAPPSSPYVV	STDHRGTPANPGRV	TLLFPKRPFSWIRH	DYLPPVPEKNAGKQ	PTQELRRPSKSMDK
FSKKKEAPEDPKNL	GSLVKTKPTLPLTK	DIPVKSDDTPAKP	PLFGLSIPKTPTLK	LKHTKNKPKNPDTA	IPTPSKPLKKRKKR	SKIKRSRPPPPPMD	IRFKLKRPLEDGGR	NSGEKIYPQEPPIS	AAQPPQKPPASYFA
EEKVKRTPPLPPVP	EILPVKPTKKSSKK	EEFPEIIPLQQRP	TASQLQNPPPPPST	GYNPKTVPFVPISG	DEFNRNTPPQPSLL	AIPPPVPNRPGGTT	VFTPLRRPGMLVPK	SKGPRTPAKEILEF	EPEEPKRPVPAERG
RYCFKLLPPQPGSK	DLKPAYPGRSAHVV	NVTFRRDPNSFRP	APPPKEEPAAPTST	IFDPQDPYRRAQQF	PSSKKNKPNPPPGS	NPIPKSVPLHPKSG	FNFDFRRPGPEPPR	KQKKKPTPTRPYNY	GWGSPGRPKKKHTG
AMESRVAPEIPGLI	VSPPFFPEKELNNR	MTAAKPNPYAAKP	AKSNKVSPEDPAVQ	RTPSKPDPMEPENT	KMTPSTPVRSISPI	LITDKEYPVRPAYT	STQSLKRPGTSQAG	YVNPRNLPSVPNGL	VVSSPPRPVRHGDM
KDFSKNAPYNPSEV	SNVPTTPSRELNGT	NIEDITEPKPDKP	KFFKREYPDIPMIA	KKNDRPSPLKPIQH	SSIPPNPGKTAKPI	PQLPKSPSRYSLSR	LQAELRRPPPAPAQ	VHGPVIPMKALEIA	QSISLRRPRLASQS
SLPPTPPYKAHKKK	STPPTLPPRRIEDP	FDKKNETPRKRKP	NAPERAVPILPPRN	HRLFKCTPGLPKLW	GQQKRFSPSLPSAV	HSTPKPLPPVPALS	QCDCIRRPLRPGQY	LIPPGFPTKNYPPG	RYLILKRPGFQEHD
VVIPPVPSRYSDER	SSRPTSPVRKARST	NATGNHTPKWFRP	QFSGLLEPSLPNNM	ILERKNIPRQPAIR	KIMPPTPAKKVEFI	TLIPPIPEKQSIKN	KVFLLRRPPQAPLP	FFYRRDIPDVPITT	VLAELPRPRRPPLQ
TEIYKLEPREPQVD	SKNWKLPPRLPHRA	GYTRFHDETPAKP	EPPSWKPPDLPIRL	FYKEKAKPLEPILD	ELQIRYKPTPPLKK	INTFKTLPTKPEMQ	QLQAPDRPSRELLQ	SKVNKVAPDHPFIQ	AKRHPRRPPRSPGM
DRLSKIKPFLPQSI	EIKDRDQPAVPPSP	DEEGPPPAMPARP	YPEKFQKPYNPLAM	KKDPFPPPKDLLVQ	NWSPNIPLRYSDFA	NVQPRKPSRVHSRN	KYSAPRRPTATGDY	PHFAKHSPDSPRTS	FEGSLRRPLSWKSL
TSAPDIPPRSPNRN	NSLPCSPKKQPARN	VFKNVSFTYPTRP	ELRTLFVPLIPSVT	TGYPRYFPQPPVQR	SEMHRAAPETPRSI	VVIPPVPSRYSDER	NNRVLRRPSERGRA	DYNPTIPPRSKDRP	EIPKPIKPPTYQVL
QVPPKSPEKSGWLY	KLRPDLPVKNFVVK	IRRYLRVPNELKP	FLRTMAQPTDPKDQ	QHKPKVKPSKPEAK	DLSLRYAPNLPRVI	VAKPKKPARPTMST	LAEGINRPRKGHDA	ELDPICPLKVPLTA	FNDSPYKPPVTRCN
MKAPKMPDKHRDNY	DLSLRYAPNLPRVI	NPVVATDPVAAKP	AEIVKLTPKNPFYK	IPAPKLVPPPPRTR	TGESRKAPLIPLLK	DIGSKKLPTGPSKK	QGAGPSRPPTPGRN	SKDPNRPTKFAFES	LDNALIRPGRFDMQ
QTVIKTHPRIPKSE	SYMDKIYPDLPNDK	LSSVSLSKRPERP	EYSPRPSPWLPSKP	SNSPQIPKKKVKDQ	LNFKRLLPRDPSEK	LRKPRAPMRNVIIT	CALCLRRPHCGWCA	PCKKKSKPKVPAKN	ITKSLRRPETSYRQ
QEKPLTPLKYTKLI	TSAPDIPPRSPNRN	GPKPSISLVPDKP	SLGERFMPMAPEVY	ALEERFDPKSPTKR	TTVPTKPKKPHDIS	DYNPPPPSRNSPIR	AGPRLPRPPREGST	VENPFLPAKEERTG	ALPPPPRPDRGPPG
LTKIRRRPQQPLTD	TEAPMNPLKNREQM	LTSGGSLPVSPRP	QTGSKTVPQAPQAP	EGRCRLFPHCPLGR	SLGERFMPMAPEVY	KYIIKTEPESPEED	ITGTLKRPSLPEEE	RMIPELPPKRIGSQ	HPGKPERPPPQGGN
LDLSKYGPLPPSRA	DPHPEDPRRIYRIY	VDGLCNPPTLLRP	GWVVYPPPPKPSYN	RRRTRLRPPTPLSQ	GKMVKWGPLRPFLS	TYLTRPLPSTPNED	VTIRPLRPPQRARL	QAAPRNPNKDATIA	ISHRLRRPGAPPST
QIVNKPLPPLPVAG	VKKEKKPPKIPKKV	KDPKSFPPPPLKP	YGDNKKNPESPESV	TDTTKVTPIVPVPI	AGSPIRPYKQRYLL	LNGLKSSPADPHLS	LDPALMRPGRLDRK	YFVKKIRPGNPLTK	PTRPPSRPPSRPQS
EEEAKSVPPIPADQ	SLDPDRPEKDCVEE	NSEMASLPISPRP	PELAKNSPLAPIKK	QGQPLPPPRGQVIL	LNSPDLPERTKLRN	FGTAKILPEEPSNT	PLRLPPRPPGPRLA	TTRRKKDPNAPKRR	QVMVIKRPGRKRKA
SQKKKALPKQPKAS	MDGIKELPEFPIKK	DTKRLGTPESVKP	AGQERFAPLAPMYY	IFGPSFPFRSHIDV	TQAPLAPSRNQENE	VNIGRRSPYLPLQP	KLDTPLRPARQQPT	VVPERVKPAPPVSR	YQGGPPRPPMGMRP
FLLPNLPMRTFKEI	GPAPPPPPRASRPT	VFLDTHKESPLRP	SKIKRSRPPPPPMD	QPPDRNLPSHPSSN	STNAKKDPFPPPKD	MRRCKDAPIEPPKY	EREFLERPSRDHLY	VDPPFMPFRDAGYS	TPPDPPRPKRRSHS
RVLPSKPKKSVKEN	GTGRRRSPSTPIMP	LKSFFTNPNKKRP	LSKLRLSPENPSNT	SEMHRAAPETPRSI	LYREREEPPLPKRI	IAKLKRKPVVPRLK	SAPGPRRPAPALLA	HLDPEAPDKLLENS	QVIHPPRPPKVLGL
NPIPKSVPLHPKSG	KPDPECPSKLRHYE	MNPKSSTPKIPRP	TLKKKKTPKKPIAA	DRPPDVPRKIIVGR	CNEPHLPPKWVQRS	LAGIRLVPVLPILL	ALTLPRRPFLHCST	DSLPFAPLRKVYEL	RVPIPPRPVKPDYR
GSNPDLPNKSNLKF	QSKTKPLPVEPASP	VTDPLAAIYPSRP	GARFLPAPHRPEKY	ARDPILPYRLVKDR	SSRPMPPIRGPKRR	PVGPKVPAKEPSPK	IIRQIRRPKNVVLR	EIAPLIPKKPALRK	PNIKISRPLKVLLT
KKDPNAPKRRLSAY	QVYEKTIPLFPPEI	ASSKLKKPPKAKP	AELMLRIPYLPGQN	KIVERGPPYPPDLR	QSEEKEKPKGPMAV	NGMPRRIPDYPDAF	IQEALKRPIKQKRK	TGESRKAPLIPLLK	EQPPPGRPPLRLED
LNGLKSSPADPHLS	HRLFKCTPGLPKLW	FEMVTEVPIPRRP	DLKEFNGPEPPIKR	LNGLKSSPADPHLS	VVAVKIIPKKPWNA	TTAPRGPKKAQPAQ	PMEGIRRPDQALLP	LSYLKDLPFVPFLF	RLIAPRRPWTLSHV
AGLYKLSPLYPFDV	SEEPTSPTRQVNPE	VTPLAGGVTPMKP	KELPFTGPSIPFEN	DVLPAGPVRSLEGA	ALVPFAPFKLLKDR	SSRPMPPIRGPKRR	YYLLPERPPYLDKY	IMPPPKPFRHGLDS	TLVWPHRPARPRPV
KTKPTPPPKPSHLK	VLEPSKPYKKNPFM	LELTNPSPIQIKP	LIDFKDYPDVPKVP	YPSPAQPPKSPLLN	KIVRRDYPSTPVIV	QQLPLEPLKPTATG	PPGKPERPPPQGGD	ALRPTPPERGSFPL	TNSRLARPTRLSLG
MQSKKEDPNRPKNL	MVLPPAPPKNSDPS	SAKEEENPVEVKP	AISKKLGPDTPIKV	KGVLKEYPMRPYGS	SGKPKKPYRRWTPE	TYGFRVRPDFPVFG	NKIEFKRPGKAANK	CDFPYDPFRVMRLK	NGYFFKRPYPFVLF
SNSPQIPKKKVKDQ	INIAKAHPNFPIAL	ELPKYEDLFPKKP	TVCDRLIPTSPQKT	DLPPKFPEKPVHLV	LHYPYGPARNPSYI	VAPPPLPNRQLPNL	GHRDPRRPRPAQLP	SRVTRKRPREPKST	SASEFDRPLRPIVV
KRNSKHAPFIPVKP	SELPKSPYRQKPTQ	NASVADAKEPSRP	SYMDKIYPDLPNDK	QPAPRIPSKDAIIS	TQPVRKNPEAPARR	VAPNRIPPKVPVIN	RVKYIKRPGAVLEA	QKTPPSPAKPKQKT	RTEGFWRPLRGVNV
ALRPTGPDRGDGFD	ISTPEVPKKKIKTG	QSQFFDSMSPVRP	TEDGFVIPALPAAV	LRSPNTPRRLRKTL	DSGPQRPKRTRAKG	ELPPIKPPRPTSTT	LLGKPKRPRSAYNV	LKDPKSFPPPPLKP	MLDMFKRPTDPPEY
KLPPRLPHRAAQRR	LRDPVIPIKLAAEK	LVSATAVPAESKP	GWPVYNYPMQPTTE	TLKKKKTPKKPIAA	IESLREIPYGPDFD	THAPTTPNRTSPNR	LSPRPEKPPEEPGQ	YEGPRGAPGMPEML	DESCPRRPDYLKGL
ELEPQHPLRHKSSL	TARNKKSPGGPRQR	EESKARSPGIAKP	EKESRHYPIKPPSP	VDAPINPTKILTFI	EFDEKLPPKKPAGP	NSVIRGCPGLPDTL	TYSLLRRPFRQVLA	LSPAKARPSFPHND	GPERPKRPGSLLAP
QYYPEEPTKPTVKT	GNNSRNIPPPPPPP	YYVSKRVPVKNRP	SLIPKIEPAEPTYS	GLMSKLGPNLPASI	NSLPCSPKKQPARN	TTNSRLCPSSPSSS	DTALLPRPERRCSL	VGNPEGPEKPNKKF	GTPKPKRPAILTYH
PSNPALPKKLLNVP	SKDKKTKPTPPPKP	VILDARLPKNVKP	NKIPKHLPADPIFS	NTIIKFDPGRPIYN	ASMPRVPLKIVLKD	RNEPVIPTKPSSSQ	SCTPPPRPPVLEEW	SRKPPIPAKQHVKK	PREFPFKPPSIYMI
YVYGRQDPKKPFFT	GQQKRFSPSLPSAV	QRKSLRRPTLSKP	AELFLRRPIFPGRD	PSNPALPKKLLNVP	SVDPKNYPDAPLEG	KDYPLSPPKLTFTP	DPNAPKRPPLAFFL	DLQPLEPKKAAAST	SCGGFRRPEELGRV
YVKERRPPPPPPLL	TPQSRFPPYSPLLP	LYALVLKPVGKKP	GLIAHQGPQFPVMG	MDGIKELPEFPIKK	VDPPFMPFRDAGYS	SNSPQIPKKKVKDQ	SASEFDRPLRPIVV	EIAKRLQPGSPVLG	SLMTPRRPLSTSEK
VYSPIQPRRRKDSS	KVNFRRIPTGPDSP	SKLVEQHMAPPKP	IRTYKVVPLGPKAG	VLFMKGTPEFPKCG	ITAEKSAPTSPEVY	MDMDRNVPLAPNLN	PEVQLRRPNWSKLV	EHLQKERPKPPNKG	IKKDLSRPQKPQLV
PPLPPIPTRDDMSN	SETARKVPPIPTQI	MPQNQGFPPQFKP	GAGGLGCPALPYLA	TYLTRPLPSTPNED	FGTAKILPEEPSNT	YTTPKTPPRPKTIL	LEQLLLRPERPGDT	YKNRKNLPTIPIRL	LCYCLYRPRKYLYV
EFCPTYPSKLFVPR	IELPHDPHKHFHRD	HHNIDIDPLPRRP	PKHIRNEPVKPFRN	EVENKLRPDLPVKN	EIAKRLQPGSPVLG	LYKPGMPPRPHFIT	LQRRLKRPETPTHD	EFCPTYPSKLFVPR	HTVELRRPCSDMEG
TKFTKPKPKQPVLP	IAEWKNDPNNPNFE	ASSVELTEVPSKP	VLTKMNAPQKPEDI	DPLPYSPLKLYDQK	EIAPSLPSRNSIPA	LNLSKDAPVPPAPE	PRVDPYRPVRLPMQ	FNGPEPPIKRLKKA	ESQSPKRPPEDFET
VENPFLPAKEERTG	KKIIKDVPGTPSDK	CCLPLPKLRPPRP	LQNAKNDPLPPVIE	SKYAKLDPSTPVSL	PLIPDNPGRLLSSK	PTTPGYPSKDSDTE	SGGRLRRPVNVPLD	QQLPLEPLKPTATG	ETMYLRRPEGIERQ
INGEKACPFLPSSL	QGSNKYSPSSPLTT	PPNEAPMLSPQRP	YVNAKLDPSLPSQY	ERDPNMPKRPTNAY	LQYHKKNPYSPLFS	SKYAKLDPSTPVSL	RRGCPRRPRLSSCS	FANIKREPVHPEIR	LPLPPARPPVLHSS
SNDPIPPPRKVSDV	VPEPSKPCRLLLVR	LNNSDIHSQPNKP	DKKKKKYPRKPKKN	RLLFRSLPPHPACL	GVFPNSPVKQTTII	PNSPTPPLKSKVSR	GTVELRRPGQSHAA	WKPPDLPIRLRKRP	GNANIQRPCRKSVN
LVPSKAIPPLPQLD	IELPTQPVRKNPEA	ENEPTLNPFTNKP	SELYYEGPETPTPS	NANPFLPNKHPVTQ	MLFMKGSPSEPKCG	KMAKKLLPYKPHNS	AEERPRRPSQEQSA	TDLFKPLPEPPTEL	PFHSLKRPRPPFAR
DSIPSRPQRRKSVL	CILPSTPTRPLSQS	QQEQNTPPLPPKP	LQYHKKNPYSPLFS	VTSVKLHPNLPIVF	SFVPFPPFKLLTFD	KPDPECPSKLRHYE	SLEVIRRPETKVLI	NEGPEYPTKIEKNQ	DVIIPAKPPVSFFS
PSRSKSNPILPIMR	VCPPSFPSRRCETC	DEEDDEDPVSPKP	NSFRKILPQEPEIW	PIMPTLPPRPYITI	PGGPKFEPLYPREE	LQNPLGPERTFLIM	QKQDLRRPKIHGAV	CNEPHLPPKWVQRS	LLEPPERPYRDREP
RPKRRAPPPVPKKP	SKVNKVAPDHPFIQ	QYDEIHIPAPSKP	IAVTRSIPRGPDKN	TKTPTQPIRLQTVS	WEALKSVPIPPRKN	KTKPSIPPKKVELN	RVLCLLRPWRPLRA	SSSPFIPKKRKPRS	QVIRPPRPPKVLGL
LQESKTVPQSPKKP	VHFYKSLPQGPAPA	TTTYKSRPDRPKP	SLDNFYNPLGPEDR	NKIPKHLPADPIFS	EVSPVEPKRTENER	FDFPLSPVKHENPT	KSLPLRRPSYTLGM	LSKLRLSPENPSNT	ATCHFYRPPRCSHC
RIPPTVPSKIIDVV	DIGSKKLPTGPSKK	NKTHTEQNNPPKP	KPSLWEAPQNPPYS	RSRSKKDPGIPSNF	KTSTKAQPAEPQAE	IFPPLNPARTSLNS	KLMKFSRPKKTRSG	EVIPSWPRRGKVEE	CEGTLERPQRSRGR
LRIPETPVKKSPLV	VSDPYVPTRNTFNY	FCSVKTNRTPSKP	IAKPYVLPFFPLYA	NVDPASPWRHELLS	LFGPSFPNKTTVEI	AVDPENPKKLASKF	QPGSPRKPPMDEKS	KQLMKNLPKIPLLN	DGDPLKRPLLGIVQ
ILYPDIPGKNYFLT	VLTVKMSPSLPDEI	AENIRVNFVPSKP	KFLIHNEPIDPNDR	KRRSKSLPITPKSI	KYIIKTEPESPEED	NSTVRRKPHSPNKK	IPQRPSRPARRPLG	VFLPTAPSKHMDFA	GKPNPRRPKDKMSA
FQPQRTAPKPPISA	LEQPAEPSKLAKKL	VNPIGITPLGPKP	LAIRLCWPPAPVTL	SERRKALPKEPKKL	SNFKKRDPGLPDFQ	EILPQAPAKKVFES	ELPRPRRPPPEDEE	KTKKKTVPVKPLQL	EVITLERPLRCSSC
LWQPVDPSREDLVI	GIHPGFPIRMVQYA	TKAIHSHGAPFRP	DSVLRQKPDKPRPI	GQQKRFSPSLPSAV	WLDEKRIPSTPIDY	GLDLKWEPSTPQRK	DCSKLRRPLKRNRI	AEIVKLTPKNPFYK	ARRGPGRPRKRKHS
MTVPRNRPMAPFGT	KMAKKLLPYKPHNS	NRLDILDPALLRP	DFRGRAYPLSPHFN	RRGPGRPRKDASTS	IAHPVRPHRAITMT	LSGTRLVPNCPLLW	KEQEPKRPHIKKPL	EYSPLVPSKMCADK	QYRSLPRPAKSSSM
GLNLKWEPSTPQRN	LITDKEYPVRPAYT	KSNGKDKSRPPRP	SENGRLTPGLPRSY	NRANKYDPKGPIYN	LPKLKSNPSVPHLH	EFIVKTIPVPPRDF	TSPAPHRPPKRVKA	LEQPAEPSKLAKKL	PPSRPSRPPSHPSA
EFIPPDPTKVTEFE	GGDPTKPVRTWNDL	TVPTNHVPNYIKP	FEMVFRHPEQPHMI	LLPPTDPFRRKHEQ	GRIPQLPNRDEMTA	DELPSPPLRMVHID	ARNQLRRPQYRPQY	DRLSKIKPFLPQSI	TNAGIRRPEKPPYS
SHQPYLPIKNKNIV	KTGRKTFPFLPYQI	YKWTIPQPIGRRP	EFLIKEDPDLPPQG	TRRPHHPLKQQSTN	ISRPVQPFKVGSIG	AALVKFVPSKPMCV	LTHVLCRPRRGCCG	ENFPIVPLKSVAQD	RKWYPLRPKKINLD
SNNPSKPRKYKTKS	YPSPAQPPKSPLLN	LEARTNFPLILRP	PDLNKRPPREPIEF	NITEKSPPKSPKHK	MGLNKDVPHCPESL	FEEDKMTPSTPVRS	ARVPLGRPRRRPRA	DSGPQRPKRTRAKG	RMLVPGRPVKDATP
SALPILPKREVVTR	AGQPEIPLKSNNKS	ATPRRASSRPTRP	LVGMRSFPLYPSGL	LQYHKKNPYSPLFS	HSEPAIPYRETFLS	DFRPRMPKRQRIPP	SGLRLRRPRVSSTE	KSVPIPPRKNATLD	AWVSPRRPDEEQRP
FYYPESPTKNLRPR	PPRFKNFPTLPSKI	ADQRKLFPNWIKP	RRKLRTVPGVPLIH	NNNPVPPQKINQPP	PVYPSLPERSKVIL	FWNPENPYKFVHPR	ACLPPPRPQRPVTK	TRRPTNPFRVISVS	PPYGPSRPDKKQRM
KKYPRKPKKNLNLG	CKYNRQHPANPAAA	TLAKELYPGNFRP	SKIPKSIPIIPYVL	VAPNRIPPKVPVIN	IPAPKLVPPPPRTR	KNLLREIPQVPAFQ	DKADLIRPKRKYEK	EFQSKSSPVPPASE	VMASLRRPKRIIIR
HNAAKPIPHVPQAS	VDAPINPTKILTFI	LVCIENAPVSLRP	PCKKKSKPKVPAKN	MVRPAPPRRADPEG	QVPPKSPEKSGWLY	LFGIRNNPFIPITG	WLGSLRRPSLVHGY	TGKFRYMPFSPAGT	PATAPARPLRLPSG
CNYSKIFPGIPISL	LIPPGFPTKNYPPG	PKPKVQIPGLNRP	YVYGRQDPKKPFFT	ALVPFAPFKLLKDR	SYISRKYPRAPAFI	AISKKLGPDTPIKV	TPLSLKRPPPYDAV	MAAPPVPPKQSQED	QEALPMRPAREGEL
SSTPIVPNRLKTVL	VWGPKPVPFQPMDV	YDVIEVVPEPGKP	PFGTFTLPADPEYK	SDLPSSPIKAPNVE	LSGTRLVPNCPLLW	CKYNRQHPANPAAA	CRLTLLRPKKDGAA	DRKNRAPPQRPRFN	RIIAFSRPVKYEDV
SKIPKSIPIIPYVL	SDKPLTPTKTSSTL	FDSQFSAPFNGRP	QSKTKPLPVEPASP	TSGYKYFPQFPQLK	KTKKKTVPVKPLQL	HFPSRSQPSDPKLQ	SQSFIIRPQKEGER	TEAPMNPLKNREQM	CAGLPGKPPAIQAC
AVLPIEPMKIKGTT	RTPSKPDPMEPENT	YYRLDALPKDGKP	FGTAKILPEEPSNT	TTKHKAPPPPPPTA	FLPPPKPFRHTETK	PSHYRNIPYNPATF	PAHPFRRPKLSGRS	ETTTRETPLPPIPA	ASPSLERPEKGAGK
ATKRKTIPVYPPVQ	RLLSKYRPSCPIIL	LIAPLAGAVPTKP	NFLKHYLPSSPGDI	KMSAKNTPKHPVDI	LKDNRLLPSWPKRG	HLPPPPPPRAQQQQ	ISRRLRRPPHVGRA	YAVDKIMPPTPAKK	CDGNPRRPSPVLRH
LNKTKLLPQSPILN	LDRPQLPPRQVVNA	RAVSDFVPGFAKP	SLAVYNIPLFPDDP	ITSIRGSPSLPKNK	RCSPWCPSRSHGAV	ERDPNAPKKPLTVF	KQVSPRRPQATEAV	PIVKKNVPKPPPLV	VYTPPPRPPPPWGS
LQNPLGPERTFLIM	NEGPEYPTKIEKNQ	CSIKLQDQDPSKP	DPSLYQIPEPPRGG	VLEPSKPYKKNPFM	ELDIKQGPVRPFIV	VTLPTGPAKIIWEK	HHHLPERPPFIPEG	HLPPPPPPRAQQQQ	CWGGPWRPPPPGFW
LKRPILPSKNMDHT	DPLPYSPLKLYDQK	KQTIHVLEQPDRP	VKKEKKPPKIPKKV	NLKTKSHPEVPRLD	FCHPLSPLKSNFID	RPNPTQPRKPLDCK	TSWMPRRPSCPLKE	DPSDKSLPQQPFHK	EASIFRRPYYVSHF
TEFSRPIPPTPSGF	DMVPKHPTKRYVPK	NKLLPPHPFADKP	VFGTYLGPDAPLSK	ILSPGYPNKSFNNK	VHFYKSLPQGPAPA	RSRSKKDPGIPSNF	QVDPPERPPPPPSD	NSPPTTPSKDECGP	IEEVPPRPPSPPKK
TTNSRLCPSSPSSS	NLKPFHPPKEKSMN	KEYSETFYHPYKP	TAAELQAPPPPPSS	RPSPWLPSKPNCYH	LVQPNVPEKHNMST	DVNHRYPPMAPTTV	FVNEIRRPNGENYA	EFLIKEDPDLPPQG	ASSRPGRPPKRSLG
FKAPTNPRKVYCKR	WNLPWSPFKITTIM	NCSTAGLVAPLKP	INTFKTLPTKPEMQ	QGEPLDPKRPSTAS	MKAYRANPPLPIDS	FNGPEPPIKRLKKA	YRQQPKRPQKHIQK	TLRPGIPLKPMLAK	GPLDLRRPMRTVPG
QPKPGNPLRNARLN	EMIPSSPQRKSVSN	AVGLDALNIPHKP	DLSVHTSPHGPIGS	NKVPTNPKKFKKAP	DLPPKFPEKPVHLV	RRHNRQHPPYPHSG	PAPRIKRPRLQVVK	NELVKRFPGHPPLR	HPLVPKRPDACFMA
DTYARNNPDFPPQN	FENRKHQPFTPKGM	IIYHHKAGDPFKP	ELRDLDIPLVPSPK	ATGKRKLPGWPSAD	LGAPFCPRRKDKLV	NQAPLEPLKPTATG	WVTMPRRPPPSGGL	AERAKKAPSLPEGQ	FSHILKRPDRVLLI
LVGLKYEPLFPYFA	NQIARQIPYQPWYL	DEGNRNITAPPRP	LLQSLRLPTTPTER	ELDIKQGPVRPFIV	DPLPYSPLKLYDQK	ECHPELPNKDVKLD	EPPPPQKPPPPNSK	KYDPEDPNRRKLAR	PDIPPPRPPKPHPA
SSFPTIPLRASSGA	WRWARDTPRAPGLH	PKIPRLVPHWEKP	ALEERFDPKSPTKR	QLQEKLSPDLPDEE	ITSIRGSPSLPKNK	LPFPRKNPKLPENT	TEEELRRPEMKNFF	VSDPYVPTRNTFNY	FIKIPRRPDQPGKG
VFYHRPAPKPPVTK	AVGGKWEPGNPIAI	QSTKKAPPPVVKP	QLRSLFKPFGPILN	RGWQRFLPTGPIAH	GTGRRRSPSTPIMP	TKKPRPPVKSKPKH	VEGILKRPPDEQRL	TLIPPIPEKQSIKN	RDLIFKRPSRQFQY
DRKNRAPPQRPRFN	EVIPSWPRRGKVEE	IGLIQFQISPPKP	APKYYVPPGIPTND	VEVDKKVPVLPMVA	RKSDKNAPSVPQVD	QEKPLTPLKYTKLI	PSRFIRRPSTTICP	GITPVGPGKFCRSA	SSHSPYRPPTNYRN
LPLSRVQPVQPSQT	RLIPTSPQKTNINT	WCRHFFLPRCKRP	TASGKTSPILPLQN	SNFPDFPLKKYLKN	SKPPQLPPKCSSLR	DSPPQSPRRSSNSS	SGAEIKRPGASVKV	AMNPESPTRDQIFL	SCNFPRRPDSGDVT
DLQPLEPKKAAAST	PMSPGPPSKKDSRH	QPIVQTPHVPDRP	HLVVWNPPILPQHE	ITDTKLFPGNPNLM	PPLPPIPTRDDMSN	EELARVTPLTPKEY	AALRPPRPARGSRL	VVIPPVPSRYSDER	GLGSPERPPKTSPG
PIVKKNVPKPPPLV	HSTPVTPRRLFTSQ	HYAKNRTPGVMKP	SFDYLFHPFVPCTI	AVLIRADPLNPKVV	RMIPELPPKRIGSQ	MTDPDAPSKTDHKW	TPVSLGRPERYRRH	SSPPPLPTRRDHIK	GEDVLARPQRFAQL
PTVQKFSPHPPTTL	KALPKEPKKLLPNS	PPLIGSGPGSHKP	RTPSKPDPMEPENT	KKKKKNGPGAPQGY	RRHNRQHPPYPHSG	KYDPDNPNKDKLGT	FAPEFRRPKNIHLR	SSYPMNPPKISFMQ	QYNFLRRPQRMPVS
ENYPCPPYKIIILD	ILTPDFPERRRLMK	QAPTGLVLEPSKP	INIAKAHPNFPIAL	NNLKKRPPTAPQRK	IFVTRYLPYFPIMY	NAQLRKTPLEPGLE	GESRIRRPMNAFMV	NEFAKFAPDLPVLK	NSDTPPRPDRLPLD
RPLPQLPNRNNRPV	TEIYKLEPREPQVD	TMNTIYVPPLRRP	VEKRKFTPIEPSLL	LTLTKWDPSKPISL	TEFSRPIPPTPSGF	NNNPVPPQKINQPP	SYTRIKRPQDQLRF	KKCPRLPHRNKKVT	QGPAPRRPWERGDG
RRKLRTVPGVPLIH	AGSPIRPYKQRYLL	LDVLKIKPLPYKP	PSRSKSNPILPIMR	LFDEKVKPQIPQLR	ALLIKTVPGFPLLE	QMRPYTPLRSPNSR	SVIPPDRPPGASAG	FYYPESPTKNLRPR	PDHRPPRPPQPPPP
SASPTLPTRRSRRL	NYIPPDPPKDIQLN	DPANISMILPSKP	TELNLSCPNVPGKP	SLIPKIEPAEPTYS	CDFPYDPFRVMRLK	APVVKSEPSLPRMR	SPPSPDRPPHSQTS	KISPSAPSKDSFTK	LAHILRRPIIVYGV
ILTPDFPERRRLMK	LRIPETPVKKSPLV	SSTGSKSGPPPRP	FFPIMSLPVTPVKS	PLIPDNPGRLLSSK	EHLQKERPKPPNKG	AVLIRADPLNPKVV	SCKIFRRPSLPCIS	PQTMRQAPKRPDAD	PGSGPPRPSRRLLD
HLPPPPPPRAQQQQ	GVFPNSPVKQTTII	DLNDSGFPPKRKP	KTRNKPKPLWPQVK	AKSPLLPFKLLSDR	QSINRSIPSAPYGA	LPAPPPPPRRGPAP	GPLDLRRPMRTVPG	DPLPYSPLKLYDQK	WTEDPRRPLPWALS
SAFPQSPIRAYGST	CWHPKTIPKQPMEI	ASLFPRDPKRLRP	ALRKFGYPFSPNDP	PRSKKKKPAPPTLL	NNAPTLPKRKNPKI	TGFPPTPLKREGVG	LPPDIERPYKAEPL	IAYPGDPLRFHSHL	TLLEPRRPRSESVT
RLVSKYRPNCPIIL	RLIKRLKPPAPKEP	APMMQKGNLPKRP	EDLVKKPPFIPSPT	DENSKWQPSDPFTM	EVTPEEPSKKIRTS	IPYEKRDPTSPAPL	VEPPPRRPMSQKSE	LNRKKVTPQLPKVT	AGLRPPKPPRPASL
TQSGRMGPSEPKHR	SMDSKRKPSPPSQR	LSKVRGRPMYPRP	VAGYFVIPHTPMPS	TTNSRLCPSSPSSS	ENAPANPSKALKVK	RPKRRAPPPVPKKP	MAQSIYRPSKNLDK	EFPGKKCPRLPHRN	PPALPPKPPKPTTV
EELARVTPLTPKEY	GTRPKILPKIPTGA	QESKTVPQSPKKP	VEPEWYLPILPMIL	KKDPNAPKRRLSAY	RPVYRLKPNAPFQY	NWSPNIPLRYSDFA	GPYGPHRPPQPLPP	TQMKRLKPVSPGLR	RQLRLRRPDDGSRE
VPSPIVPNKMRKQL	PIQPQEPFRHNTTI	KYCTLRPGIPLKP	KPLNLSKPISPPPS	YVNPRNLPSVPNGL	IMDAKFHPFKPQLF	LQQRRYYPIFPGSI	GDPAPCRPLRAHFL	HFNTKKIPELPSQF	ISWGLRRPIRLQMQ
SRVTRKRPREPKST	DHKPENPIRTFKDL	ASILLLEALPKKP	TWKMHLWPVSPPQL	NTIIKLFPYIPIPV	NITEKSPPKSPKHK	KYGPLPPSRACVGS	PNATPRRPLQELRR	AVLPIEPMKIKGTT	SEDPLKRPVVYVKG
AKINKVSPEDPWVL	SSTPIVPNRLKTVL	CLFTKCLEDPEKP	KRRSKSLPTTPGIR	YMQPIIPGKTECFE	SMSPLPPARANKSD	PIMPTLPPRPYITI	FRRVLLRPSRRVRS	EKVFRGDPEHPAIS	APPPPSRPPQPRPG
NYHHRETPPPPPSN	MTAPLWPNKNEKNH	LANGLMDTMPNKP	LVGLKYEPLFPYFA	LDDPFTPPRWLHHI	GLNLKWEPSTPQRN	DFRGRAYPLSPHFN	ALHVPAKPPRAAAA	SKFPELPSKVHNAV	WSLKLCRPSKDYLL
NELIKQGPKRPTSA	RPLPQLPNRNNRPV	IFLNYEWPQWLRP	ALKSLSNPSSPWQQ	KDFSKNAPYNPSEV	GHKKKNLPKFPKNK	WKPPDLPIRLRKRP	LRATLKRPEVIATC	FVIPGVPSKCYSLF	IKILLRRPNEKKSK
PFIPKFPSRESVES	YEGPRGAPGMPEML	STKKPRPPVKSKP	IAECLGVPWEPVDL	YVKERRPPPPPPLL	VTKPVVPKKTKKSA	ISNRRPVPRRPSQP	NLSLLRRPGEKTYT	KLPPRLPHRAAQRR	WCQSPQRPPPSTTH
LDDPFTPPRWLHHI	TKKPRPPVKSKPKH	TLWDLPPKFPEKP	QNGLRFNPDVPKLW	AEIVKLTPKNPFYK	LSPAKARPSFPHND	TTRRKKDPNAPKRR	NEPLFVRPPKGSPQ	SHQPYLPIKNKNIV	VNEGPPKPPTELEP
KLKIKILPEQPQLE	RHSKKPAPPPPGMQ	SIKEEKKPFDKKP	IPVGYVTPKFPSLY	SRSKRSKPLPPQLL	VIIGKTTPISPDEE	FEYSKYRPLTPSSE	EQVDLIRPWRRLLE	GTTNRGPPPLPPRA	DGSFLARPSKSNPG
RSIPRGPDKNSLRV	MSEPEVPFKVVAQF	DEQPGFQILPFKP	LAAHKTKPSIPPKK	NRKQRSIPLSPIVP	WSQMRMNPTNPDWI	GFQDRSLPHFPKNS	DMQSFRRPSAASID	KERPKPPNKGDVGR	QSTNPKRPLSSANQ
KLVLRNVPILPILN	VVPERVKPAPPVSR	EQIVLGQPKTNRP	YLLELPDPLIPNDV	YDLTRFLPNHPGGQ	KAALKYHPDKPTGD	KRRSKSLPITPKSI	APEALPRPRREGEL	IYHCKKQPLVPIGC	GQCAPRRPCAGDGA
IRYPVTPNKASLDR	ATEAKCLPKIPSIP	PIPESPANSPTRP	VARPLSVPGSPRDL	AFWWKKNPKTPSDY	IAVTRSIPRGPDKN	LWIPDDPSKARFLS	QEDSPRKPPNFPVP	MTAPLWPNKNEKNH	DDSVILRPSKSVKL
MTDPDAPSRTEHKW	LDLSKYGPLPPSRA	TVPQQLPLEPLKP	TSNTKWTPITPSVI	PESAKCNPNSPRLK	RERPLEPPRKPMAS	RGIPARPCKDDVMK	LIRFLPRPIRQQLL	NNSTRPIPAIPMDL	TSPTFRRPKTLRLR
KTSTKAQPAEPQAE	VKATKWPPKLPEIQ	KSRRKTNTKPSRP	SPFSLFIPTIPATT	GVYPSRPEKTYDYS	YWAPVSPLKSINLF	CREPEVPQRLLTLI	IKPFPSRPPVLTQE	AGMAKTKPDVPLSY	RSRVPVRPPQQYSD
MQGPKIPWRCGRVD	YVNAKLDPSLPSQY	LTTNKETPANAKP	VEMKRKKPVRPVDI	LPVPQLPPKLLVYP	QSPPRSPGRSPTRR	LEQPAEPSKLAKKL	LYRGLSRPIRRTTQ	PTVQKFSPHPPTTL	RRIHIKRPDDRAHL
AMTPFSPRKSHINN	NEVPTTPVRLILGQ	DTDTLPEAPPAKP	NPMQKPVPFVPVLD	QELPRAIPVMPFVD	EVIPSWPRRGKVEE	GVPPNFPQRMMPPP	SGVLLVRPSRLSSS	SDLPSSPIKAPNVE	DKNIPMKPPTPLLN
VPRPCPPIRRKSST	DRKNRAPPQRPRFN	SILHGLADEPRRP	SLLAKYQPSLPLVE	VKATKWPPKLPEIQ	TSKPSLPEKPQKLR	YSTNRGIPARPCKD	IIQELRRPKYTIYF	RAGNREPPSTPSTL	RVIGLLRPLKDVTV
ISRPVQPFKVGSIG	LGPLKYAPHLPFSK	FINVCHSPLVPKP	IATMYPIPAYPDLL	RPPPLTPEKNLYLT	SGPPLLPPRNTMKN	STPPTLPPRRIEDP	LRWGFSRPRKDKGL	NAPPRIFPKAPIYG	PTCSPHRPHRLPLA
VKKEKKPPKIPKKV	KIVRRDYPSTPVIV	DNILPLEWYPLRP	NPIPKSVPLHPKSG	IAVTRSIPRGPDKN	KKDPFPPPKDLLVQ	QPLPTSPSKRFSSL	SPGFPARPGRGRPY	KKIIKDVPGTPSDK	LPENFRRPQTDQAV
LRKPSAPKRMSSIS	KNLLREIPQVPAFQ	NPIEHVKPIHIKP	DTYARNNPDFPPQN	LIPPGFPTKNYPPG	EGTTKVDPIIPVPE	LTSFKGRPKPPKTL	SLKIFRRPRKLFMQ	SGKPLFPGRDYHHQ	ISFHPKRPMHILLH
PSHYRNIPYNPATF	SMEPHSPKKAKSVE	RDRLGTLPPDLRP	RLNSFAPPPNPYAT	DDNVRPSPISPSIN	GYDEKGNPIPPNNW	TLQPGLPHKPLPSD	NEDYPRRPLTRARS	FEEDKMTPSTPVRS	GWGSPRRPTEAEAR
VTDIKLTPTDPLVG	NTVPSTPSRSNSVL	RAIYTITPETSRP	QLIGFGNPKNPFAL	QGSNKYSPSSPLTT	LSTPSAPAKINNYS	WSYPYEPLRVLQVG	RPPPPAKPPPDEEE	STDHRGTPANPGRV	ISFHPKRPVHILLH
ADDLKYIPPIPQDF	EHKPVSPDKIGTFT	NESFSLPPPQPKP	FASEKGAPFFPNKT	TTRKKKDPNAPKRA	TSWARDNPSKPDIA	FFQPEYPVRMEPDL	ASAPPRRPRPPPPS	VTKPVVPKKTKKSA	ASSSPKRPSVERSN
IFNPQNPLKTGFEP	KKPPKIPKKVYTLE	EIFPNSKPLQPKP	SETARKVPPIPTQI	RRKLRTVPGVPLIH	LTCPFEPPKPKTKH	PPLPPIPTRDDMSN	KPASPKKPPPGERR	KFFKREYPDIPMIA	TSFEPRRPPPLRPG
LNATKISPSAPSKD	QATGRRGPAPPPPP	QFRDDSLPPKSKP	MLFSWPYPEAPIEG	PTANKYAPVSPTVQ	DGRPHSPLRARSAT	NVDPASPWRHELLS	GNIELKRPLIKAPS	VQIKRADPHFPHDE	RAASLRRPRRAASR
GVYPSRPEKTYDYS	SSMPNSPKKPVDSL	DFRNPLLPIDNRP	TMKNKPKPTPPSPP	LQQRRYYPIFPGSI	LNLSKDAPVPPAPE	VPPPNVPKKDKREV	SYRRLDRPTRIRFS	QPLPTSPSKRFSSL	TPPQPKRPRPGVSK
LKKQKAIPSSPCGM	IGKSKSAPPIPEDT	ESLTTIMRIPSKP	YPAKLRIPETPVKK	KVSSKYDPDNPNKD	SKDKKTKPTPPPKP	MSWCKERPECPLCR	FDGRPTKPPPNSYS	IRYPVTPNKASLDR	MTSSLQRPWRVPWL
RLIPTSPQKTNINT	DLDWRKIPFLPKEI	PRIPRLVPRWEKP	YLNSLSEPLVPLAL	GIKVKRIPYSPKSI	LLPTKLIPSIPGGK	TPQSRFPPYSPLLP	DESRIRRPMNAFMV	NSFRKILPQEPEIW	EWACLLRPLRGREP
GNIPVFPAKFGIQF	RIVPAIPKKATVDE	DAFQDVEGKPLRP	KPLKFLRPTYPDLC	LPEPRFYPLSPKNN	SQFPSSPYRTVDPY	QSNPTSPTKQTFTI	RPALPGRPPRWLNR	ENVPLYPSRRNIWE	SGGRLRRPVNVSLD
QTYPAQPPKIGNAF	NGMPRRIPDYPDAF	QAPSMGIPQQNRP	NKPKRKRPAPPKKK	AVQLKRQPAQPRES	TLRPGIPLKPMLAK	PPRFKNFPTLPSKI	VHLKLRRPVTVPAG	LWRPRIVPILPYIT	PVAVLKRPSQLSRK
ALSTKGYPHEPPLL	DVIPKKPLKSAADK	GKIELTCPITCKP	EWEEKLTPAGPLCP	STSPPRPKRIVVAI	TQMKRLKPVSPGLR	KKYPRKPKKNLNLG	ELAHLVRPQKCRPY	NLSLRYAPNLPPVI	DPNAPKRPLSGFFL
ALEERFDPKSPTKR	MKPQKIAPKFPGTV	IITDTTRPSNNRP	EFDLKNIPMMPAGE	NTINKSNPQGPSDN	TTKHKAPPPPPPTA	IRTYKVVPLGPKAG	LAELPGRPPIFWPG	RYPFRMIPELPPKR	VEHVPGRPVRNPQC
LARPPPPKRIRTDS	DYLPQHPHRTSSLP	SFRERPLEPPRKP	TEGKYAPPSQPSMA	TSTPPLPRRRATTS	SKVPKAPTRETHIP	VVNEKEVPAEPETQ	LAELPQKPPPGDLP	ANLPNRPKRGEGIN	TPNPLERPIKMGWL
NLKTKSHPEVPRLD	AEIVKLTPKNPFYK	GLKYAQSPKFSKP	VAWCHDSPKPPSDR	YGPPTDPRKQKQAK	DVLPAGPVRSLEGV	ITSPPLPPRADCIE	FSSFLKRPKSQVSE	SSLPSPPAKKSATS	ATPLPRRPQPRDLG
SLLAKYQPSLPLVE	IAYPFYPFKKLGRQ	DHPKLKCPICSKP	LPEKKNSPTTPSVF	GAPPTTPSRPRTTT	SQKPQKPKKSAITK	PRGPLCPKKHVLPI	HGSFLARPSRKNQG	IYTPYIPFRNSRTW	MKVHIKRPEMTSSS
AGMAKTKPDVPLSY	RHRPQKPVRTVIYT	KTATTPPPVLRRP	RKSDKNAPSVPQVD	SKGPRTPAKEILEF	ETKKKWQPLPPEPL	AGLYKLSPLYPFDV	LSERPPRPPPPPPP	DVPPQLPTRTKSGE	PPLLPPRPPQGLEP
LIMPIYPYRLVSTI	KDEVKLHPPEPKDL	LSTVNPAPANRKP	LSKVRGRPMYPRPA	TEAPMNPLKNREQM	VLGPKYDPKCPEEH	VKEPSFPSRSAFSP	PLLHLTRPSRLEPG	LRSPQNPNRMTAVI	RPPNLKRPEDYEAV
AVVYKLKPYIPSLS	VTVPKLPFKLAVNK	SQRSSDLPEWRRP	NELIKQGPKRPTSA	FPDPNNPSKVQIRM	GWKPLRPIKLISWD	FKVYRWNPDEPSAK	LPENFRRPQTDQAV	KTKPSIPPKKVELN	PLISFPRPVKTTWL
IFGPFGPMKEVKIL	EYFPREYPKDPVSE	TTPTIETPISCKP	FLSRYPVPDLPIYL	SELPKSPYRQKPTQ	PPEPATPSKKSLTT	QWSKRIMPYIPGPV	PPPPPPRPSKPTPS	INGEKACPFLPSSL	RLIAPRRPWTLSHV
DKLPEGPVKSLEGA	ASKHKMFPFNPAKI	YRVYFSTPPNVKP	NRANKYDPKGPIYN	LGSEKSCPLAPAVA	ISADKGFPLIPSGY	ERDGRGVPLGPRNH	PSPSPARPPGTCPP	NDNEKKKPSSPTAA	AARTLRRPKALDCG
IINPDTPHRRIFNQ	KTKKKTVPVKPLQL	FSDKNTIPPNEKP	RLWLYAAPKRPKTF	LDYPKAPIKLTMKS	NQAPLEPLKPTATG	TGLPKKPLKTIRLV	NVSSFRRPRRSSDK	LGEPFDPNKHEATF	RLYSIHRPCKQCLN
RGPPPLPPRANVQP	LNTMKKRPAPPSLP	NNLLAPPLSPTKP	ALSTKGYPHEPPLL	TEVPSKPKKPSKTE	GSEPIDPSKLEFAR	KSYRKADPTNPQGW	PMRLPRRPLRAFES	CLGPLDPLKEISDL	RGDDLRRPATMKGK
PMSPGPPSKKDSRH	GYNPKTVPFVPISG	ASSAELRPLLERP	NDDKKTEPDKPAFS	LVGLKYEPLFPYFA	NEFAKFAPDLPVLK	KIVERGPPYPPDLR	ELPRPRRPPLQWRY	KKNDRPSPLKPIQH	KAFPPPRPPPPNWE
YVNAKLDPSLPSQY	TRRPTNPFRVISVS	GDDEPGADEPARP	VKPTKLEPENPQKP	PIGSRYNPNLPVTE	VTLPTGPAKIIWEK	VSTPPVPKKFQEIF	VARSPKRPAWGSRR	KSSPWSPYKVEKVL	LTIELRRPENEFWV
SYISRKYPRAPAFI	RGWQRFLPTGPIAH	VNYVDYYPLPDKP	PNPLKKAPIPPLAY	LQIPPLPLKLLTPV	CAKSKSRPNTPGSD	GNVPHSPVRFADTV	EASIFRRPYYVSHF	VVSPSHPFKQLQKI	TRDDPYRPAKPVPT
EAAPQLPSRSSAAP	EDLVKKPPFIPSPT	VAFILLTPIHSRP	KLPKKFPPPTPLLE	MPNLKRLPIPPLQD	TSSLRKPPNGPSSV	SALPILPKREVVTR	DPQAPRRPPSSFLL	DLSLRYAPNLPRVI	KKPVPARPPPPTNF
EKYGKDQPESPVPE	CNYSKIFPGIPISL	KAGGPRAPQGPRP	AADSHAIPVDPPSY	MAFIKILPNNPWPF	VLFMKGTPEFPKCG	DVYPHEPAKNGEGS	QQNLPKRPTSLPLN	LRLPEIPPKGDFDV	QGPAPRRPTTDQIS
GVFPNSPVKQTTII	LIMPIYPYRLVSTI	CGIQDNLLCPLKP	TTRKKKDPNAPKRA	SASPYRPQRLPAKF	RYPFRMIPELPPKR	ALLRRTIPKRPFYH	QELLPGKPPKSRVL	RLPSKTDPLDPHIK	TSAPPSRPPPPRAT
DESPIDPSKAPKVP	PSAPKVPFKTLDSF	TFEEFQSPIYRKP	KLPDLKLPPSPVPS	LSLPRLPNKHHWPL	SSQPRPPPRPQQNP	MVRPAPPRRADPEG	GTRQLGRPKRCPRS	NITEKSPPKSPKHK	HDDPPQKPPRSITL
LIWHKNKPTKPDNK	RLLFRSLPPHPACL	PIIGSPRHAPSRP	TYGFRVRPDFPVFG	SLGERFMPMAPEVY	SAIPITPTKRIRRN	DQKPLVPIRIYGAI	IRQILSRPERLLFI	TDYPFKPPKISFTT	EGIPFRRPSTYGIP
MPNLKRLPIPPLQD	KSIPRTKPNVPPLQ	GVRNIMIPFPNRP	SLLIHSLPRKPLLM	YILPKTDPRSPYYI	PSHYRNIPYNPATF	TPPPVEPLKTKDLA	VASGPSRPGREEHI	RVLPSKPKKSVKEN	FQEFLKRPDHKQDF
VEVDKKVPVLPMVA	NYQPKPPIREGNGP	SVVSSSESQPSKP	KRRSKSLPITPKSI	YGSEKGSPAGPSAV	NDDKKTEPDKPAFS	TDPPPQPRRLSDIV	GGPSPSRPPPSLFS	PPLPRAPPVPPATF	FLDYLKRPGLTYLQ
GFLSKKVPNTPVVV	SLISKRNPCYPYGI	QEAVNCSPSEFRP	TEEILPTPVQPGGH	LSKVRGRPMYPRPA	KGAPFFPNKTFRKL	QRLDRDKPHEPNGY	PTKSIKRPSPAEKS	LNTMKKRPAPPSLP	NVLVPSRPPRNPYD
PPLPRAPPVPPATF	KHAPFIPVKPALEK	KVYRTEEKAPIRP	SVDPKNYPDAPLEG	SENGRLTPGLPRSY	KPDPECPSKLRHYE	QRHPKSPVKKPMTS	TPKPPKRPRLQRPA	LNPNRRAPRRPLST	RQPRPPRPPLGDRP
MSLPVTPVKSKVCS	FASEKGAPFFPNKT	ATSADYIFIPEKP	SATGWLKPAVPIQW	LSGTRLVPNCPLLW	RLVNKLLPPHPFAD	ISHNKLSPSEPILC	CEGSLTRPKKAIPA	PVYPSLPERSKVIL	DPNAPKRPMSAYML
ITAEKSAPTSPEVY	LNKTKLLPQSPILN	GAGVLAMPFAFKP	LNTMKKRPAPPSLP	TSSLRKPPNGPSSV	SENGRLTPGLPRSY	DLKKKYAPDPPITH	GAARLGRPGRSCLP	RKRPAPPKKKAPST	NETGLSRPRRTAMS
NELVKRFPGHPPLR	RRLKKNLPSLPTPV	RYTYLPSPSYFRP	MTQPKKNPMEPKTD	HFNTKKIPELPSQF	LIDPSTPDKAAKKD	FVLPCLPRKNTYKV	GQCAPRRPCAGDGA	DSLPKLPFRSWGQP	SSVRPPRPKKEPQT
TGYPRYFPQPPVQR	SLGERFMPMAPEVY	SLIIGVDIVPMKP	GLDLKWEPSTPQRK	QSQPPRPPRPAANL	AFVPKRKPSLPQLA	RPTPRKPSRMATDH	LLPGPGRPPPPPTK	LPLPTLPDRQLFQT	PQQFPSRPPPPQPK
EVLRKYIPGEPEFL	CILPAFPCKSSNEQ	VSRFYQIPGTHRP	IPAPKLVPPPPRTR	LQESKTVPQSPKKP	IDKSKLSPRFPELK	VLFMKGTPEFPKCG	LGLLFRRPEALQVG	PSSKKNKPNPPPGS	DAYCFKRPDRCKMN
IEVPQSPTKNRVKV	QTGSKTVPQAPQAP	NRPDMIDPAMLRP	PLAPLPPPPPPSVA	IRTYKVVPLGPKAG	RLLFRSLPPHPACL	PLPPIPPTKSKTSP	PPVVPRRPPAHISS	SSNPDDPIRVTTPM	EKDHIRRPMNAFMI
WENFKEEPGEPLSR	RGIPARPCKDDVMK	DATEAPIDLPQKP	SETSHHSPSAPFQR	ELDTKTIPELPFCM	LGSEKSCPLAPAVA	DEFNRNTPPQPSLL	GYTGPPRPPPYGYQ	KNIIKYVPWGPPLE	KTKGPSRPPLDAKI
SSTPTTPERPKRKS	KSKPKVPAKNPELE	VDGNLAHETPVKP	EARPYSEPSEPEDS	KQLKKQGPKRPSSA	LDDPFTPPRWLHHI	FGTPVAPTRTLSRK	AHLPPPRPQRPAET	PMSPGPPSKKDSRH	RVPIPPRPTRPHVQ
EGTTKVDPIIPVPE	RTEPSTPSRPVPPD	RNSKHAPFIPVKP	YWGKKFEPERPFEF	KVLIKTLPVLPEAR	MSWCKERPECPLCR	NLYQRTTPAGPDPS	HHGRIGRPPKYRKI	ENENKKLPPAPTVF	ERDFLKRPLESYVK
GRHLKNIPRIPIFC	VYSPIQPRRRKDSS	DHAIKLSRNPDKP	HNAAKPIPHVPQAS	GYDEKGNPIPPNNW	GDEERFLPNRPHYE	INVEREAPMFPVPY	LRPVPRRPSTWSRR	LRDPVIPIKLAAEK	RRQPPVRPGRVHLP
NGTWKYNPTVPNEL	DVNHRYPPMAPTTV	GPDVEFLMIPFRP	EKNARGIPQAPFIE	GAKPKIPSKLYQSV	GHTPQFPTKDEVSS	RDKPSEPERTKDGS	TFGIPLRPNRGRGG	KSYRKADPTNPQGW	PSGPPARPSRSMWD
NQAPLEPLKPTATG	GNIPVFPAKFGIQF	DRGVGEWYKPDRP	HPEYLSLPFEPYCF	EFIVKTIPVPPRDF	LSKPSKPLKEIRFD	YILPKNPFRVPSEM	TTVLIRRPDLRYQL	GWKPLRPIKLISWD	CCGRPGRPPGPAAA
LPAPHRPEKYKERF	EFIPPDPTKVTEFE	ISKWTIMPHPNRP	NSGEKIYPQEPPIS	EFLIKEDPDLPPQG	GENIKITPQKPFWF	HICDKMNPASPQYF	DGRTPLRPCRNTKQ	DYRPKCIPCPPNGI	YLQLPPRPPGTRAS
DVLPAGPVRSLEGA	PNYPDSPPKVTFIS	VNLDPSVKIPAKP	ETKKKWQPLPPEPL	EEKVKRTPPLPPVP	VASSRTEPSTPSRP	LSKPSKPLKEIRFD	KAGRPSKPPSPKQN	PNEPGAPSRLSFEN	QILSPPRPPTSPCF
TTTYKSRPDRPKPV	GDHPKGPPPPPPPD	FKYSTNRGIPARP	SFRKLASPSNPNFF	TSWARDNPSKPDIA	EFIPPDPTKVTEFE	LEFPKDYPLSPPKL	MLLRLARPAKLSEL	NESEKSSPWSPYKV	SLPLPKRPRRGAAP
GKMVKWGPLRPFLS	YVNPRNLPSVPNGL	NNCGTGFPELYKP	SPKKHVSPSRPPSV	ENFPIVPLKSVAQD	LPPPIIPLRKYGHN	MVTPSKPPKKSVGF	PTTRPTRPPPPLIP	DVLPAGPVRSLEGV	SGGRPLRPPHPVAK
MALPRTPLKTSTEE	AKSNKVSPEDPAVQ	NHGFLLPPENIKP	PKKSRVLPPLPFPL	ATVVKNCPGDPELF	KSLQKFEPRYPKTA	IMPPPKPFRHGLDS	WGLLPFRPPRPLPV	YRIPDDPRKSQNKS	RGFLPYRPPRPAFF
HICDKMNPASPQYF	YVYGRQDPKKPFFT	IPPPQTLPNGQKP	GRHLKNIPRIPIFC	SSTPTTPERPKRKS	LNATKISPSAPSKD	KQAKRAPPSSPYVV	YHPPIFRPMKRINL	PEWRRPHPNIPDAK	QVILPPRPPKVLGL
LDYPKAPIKLTMKS	VIIGKTTPISPDEE	FGSGIGEEAPTKP	GTVTKTAPSFPQSS	KALPKRRPSPPLQS	IELPTQPVRKNPEA	LKDPKSFPPPPLKP	SGGRPIKPPKKDLE	KRKAKAPPPPPPPP	SQRRPRRPPTVFRL
NSPPVYPKRIRHFE	QPAPRIPSKDAIIS	PVFVTDYPRLCKP	HFNDLQSPAQPQQS	ACLPVGPRKNGMNV	DIGSKKLPTGPSKK	LDRPQLPPRQVVNA	CRNVLRRPFQAQCG	VTQPITPVKKRRSE	LMIHPPRPPKVLGL
PPPPPPPSRKCGTP	LVQPNVPEKHNMST	KMQRYFRPIIVRP	KFRQMFKPLAPNTR	NDNEKKKPSSPTAA	VVNEKEVPAEPETQ	VKKPARPWRAKPGQ	ENDNIERPVRRRHS	DVIPKKPLKSAADK	EGHALRRPPPRWLL
SSVSKLKPSLPNKL	LPEPRFYPLSPKNN	KVKQYIEPESVKP	PKTGKPLPTQPSSS	AVVYKLKPYIPSLS	DYLPPVPEKNAGKQ	QTSPGQPRKGQNGS	YYQIIKRPMDLSII	ILSPGYPNKSFNNK	VTDLPKKPPPPEVT
LDTHKESPLRPKVR	QAAPRNPNKDATIA	VVMSTSDERPFRP	RMQQKNSPAFPTHS	SMYPGLPSRLEKEL	YILPKTDPRSPYYI	TQPVRKNPEAPARR	RPALPGRPPQVAEQ	SELPTRPSKSKTYN	PPPLPRRPSTPRQG
VPIDKKSPFYPGLD	TTVPTKPKKPHDIS	SSILHDLPRKVRP	PLPTFSAPSLPQQS	DKFIKLIPMRPVLI	SLISKRNPCYPYGI	AEIVKLTPKNPFYK	KDLALLRPSKRQPP	RSIPRGPDKNSLRV	AVPPPSRPQRLSSL
GTVTKTAPSFPQSS	EEKPLLPTRPNKAE	DMVLIPAGVPRKP	KLKIKILPEQPQLE	RVHPEPPNKPGITT	AKLHRTKPVKPLSK	INIAKAHPNFPIAL	EGAAPRRPGFWGSL	VTVPKLPFKLAVNK	ESRDITRPSRPASY
PCKKKSKPKVPAKN	PSRSKSNPILPIMR	LQKKNDRPSPLKP	RFWTRARPIDPNAY	NKIPPKPRKVLQLL	SSNPDDPIRVTTPM	RKSDKNAPSVPQVD	LSLLLKRPWDPAVG	MTDPDAPSKTDHKW	LETSLKRPKRPLFN
DDNVRPSPISPSIN	KKYPRKPKKNLNLG	LTIPFLPVLPQKP	TEIYKLEPREPQVD	AKQPKEPKKRTTRR	QQLPLEPLKPTATG	EVTPEEPSKKIRTS	LVIRPPRPPKVLGL	PQLPKSPSRYSLSR	VLLPPPRPTRKRSL
PQLPKSPSRYSLSR	NLKTKSHPEVPRLD	LIPVQELPLLLKP	SENRLRTPLKPLVN	AAQPPLPSRNVASG	EYSPRPSPWLPSKP	TILERLTPLVPNNL	SRKNLKRPIAHLPC	VTTPLKPKRLAIPI	RGGPPCKPPAPEDE
NIPTKSPPKSPKHK	KYDPDNPNKDKLGT	KCIYFSDIVPSKP	SRYLKDHPNLPTPE	LRSPNTPRRLRKTL	FLQPVDPVKLDIPF	TNSVKATPVPPTLA	LRAMPCRPPRLLAT	ASKHKMFPFNPAKI	AAALPAKPPNLDAA
KVIRKGSPKSPAMV	FLQDRVIPIFPHYP	LLRRNPSPSIVKP	LTLTKWDPSKPISL	APTPPAPSRSEKLH	VHGPGVPVKTLEIA	VHGPGVPVKTLEIA	QAQLPPKPPAWAWA	LNSPDLPERTKLRN	PGTSPRRPSVVPCR
EHLQKERPKPPNKG	TTTYKSRPDRPKPV	PQIMDEYSYPGRP	TLHELGVPITPIAF	CNRARYLPQNPDII	SLSPKDPERARLLS	RIVPAIPKKATVDE	RHWRPWRPDKTKKQ	LLPPTDPFRRKHEQ	GQQLPPRPPQSSSV
NYQPKPPIREGNGP	YKNRKNLPTIPIRL	DGGMAFNPDPKKP	LAPKREAPKPPANT	PLRERIIPILPANS	KALPKRRPSPPLQS	KQLKKQGPKRPSSA	QVDPPERPPSPPSD	LRKPRAPMRNVIIT	IQEALKRPMKQKRK
MEYPFKPPKMQFDT	GHKKKNLPKFPKNK	VERNFTDPGDGKP	IARSFTIPFLPKIP	VRSKRLFPVRPMAT	SMTPDSPVKSDLTS	QVYEKTIPLFPPEI	CCELIERPSKKDGF	NNTPIVPEKFSNDL	KLMEPHRPERQDEK
DEFNRNTPPQPSLL	TDPPPQPRRLSDIV	KKRGRKPKDPSKP	SFVTKYLPAAPVGS	EAAPQLPSRSSAAP	GTRPKILPKIPTGA	IELPTQPVRKNPEA	IIRPPVRPPDPPCR	LDLSKYGPLPPSRA	ASSGLRRPEKPPYS
RERPLEPPRKPMAS	KFDAKGRPIPPHPD	RPPPPPIPSTQKP	SERRKALPKEPKKL	CILPAFPCKSSNEQ	EVTPKVPERPSRRK	MLIPNFPNKKLKLN	LQFRIRRPRPPARG	KALPKRRPSPPLQS	ILPCLSRPARCDQA
DDIIKDHPHIPNGQ	SSFPTIPLRASSGA	TNGPRYSPQNPRP	NEAPMLSPQRPYST	FENRKHQPFTPKGM	IIFPTSPTKLTFSN	HKFVKSSPVVPFDD	YIFSLVRPARYQRV	KIVRRDYPSTPVIV	PEIFLKRPVVEGNR
TGLPKKPLKTIRLV	PLRERIIPILPANS	KEVTRASTSPPRP	VASSRTEPSTPSRP	TPQSRFPPYSPLLP	RLLSKYRPSCPIIL	SKNWKLPPRLPHRA	KPQPPARPPPPVLP	HICDKMNPASPQYF	PPPPPTKPPETEAQ
LKDPKSFPPPPLKP	TLRPGIPLKPMLAK	DHGLYNFPSSVRP	VLKTLAFPINPSDI	GTGRRRSPSTPIMP	RPNPTQPRKPLDCK	YMQPIIPGKTECFE	TTRRPPRPPGSSRK	IQHPFLPRKIPIIT	FLLLPPRPPPARPE
GPAPPPPPRASRPT	EESPVKPLKITQKA	ILDDLSSQKPQKP	FPKKMGPPQWPFST	PPNYKQQPNCPSSN	ALEPGIPDRFSPEM	LNQSKGQPFQPSPT	PTVTPRRPGRPDHR	VIMPEGPRKSVSMA	APPVLKRPILQSLL
ETTTRETPLPPIPA	PQGPGIPPRTYEAS	TGVSIKNPRPSRP	SILNRCVPKRPTID	GDHPKGPPPPPPPD	ATVPSAPYRKQIIS	ISTPPPPPKMAIPA	DNGGFKRPLAPSGR	QHKPKVKPSKPEAK	SGPDLRRPPTPAPW
DLNPDAPPKPQLIP	IFPPLNPARTSLNS	ALDGSSKPFKVKP	VFSLMNCPAYPDVQ	RGTPANPGRVATLI	ALKPKTPSKAPRKR	KKHDKLYPKYPSVK	PDETLRRPGGPQYG	TPPPVEPLKTKDLA	PPSAPRRPPVYYKF
HEVPKRSPEKPSNP	PVRCRVLPATPRQI	SASSTPIPVLGKP	QFSPMDDPKSPTPM	LPAPHRPEKYKERF	LHDPLVPIKSYGLT	VKRPRLNPFLPRDE	PCTLPRRPPVPCGQ	YVYGRQDPKKPFFT	HGSFLARPSRKNQG
YEGPRGAPGMPEML	NNSTRPIPAIPMDL	INLAVNMPPGQRP	AARILANPDHPFSR	YKNRKNLPTIPIRL	RFSSRRAPIAPSGK	YSNPQTPLRSLAGL	LGHPPAKPPLPPGP	SSVSKLKPSLPNKL	PRAWPRRPRRDYSI
TMKNKPKPTPPSPP	SSTPTTPERPKRKS	LTEITKLPNITRP	HEHNYAIPYTPATF	WLGNKYDPENPFND	KVNFRRIPTGPDSP	TDSPQLPSKDKSQE	EGQQLVRPKKLPLI	PYPPSLPSRDLYEV	EVDGLSRPQRPRPR
MLFMKGSPSEPKCG	RSRSKKDPGIPSNF	NIPPPPPPPPPKP	PRSKKKKPAPPTLL	TMKNKPKPTPPSPP	QATGRRGPAPPPPP	TGKFRYMPFSPAGT	TPASPRRPPALRSQ	DPHPEDPRRIYRIY	PTVTPRRPGRPDHR
NSRPQQPERRRFNS	LQESKTVPQSPKKP	VITPSQLPNSVRP	SLFPLKTPISPGTS	KLHEKYFPDLPKEV	FENPTIPKKSYSEF	IFGPSFPFRSHIDV	RHQRLHRPGRPVPG	IDIPRTNPHIPLYQ	EGLAFRRPAEYDPK
NAQLRKTPLEPGLE	VERPSSPTKTITTE	RQEYSFSLDPDRP	TLEWLLTPYTPGDD	AKLRKFHPPEPYKG	VHGPVIPMKALEIA	KWEPSTPQRNGPIL	EGLAFRRPAEYDPK	EHKPVSPDKIGTFT	FLGHIKRPWGICVG
VYVPINPPKELDQR	AKQPKEPKKRTTRR	GIDKRSSTKPTKP	PEWRRPHPNIPDAK	HEREKALPPIPFTT	GQIDRDKPSEPERT	VSDPYVPTRNTFNY	ACLPPPRPQRPAET	KNPTKSPPPPPSPS	QPQGPPRPPQGDKP
NGMPRRIPDYPDAF	DIHPSLPVRTRFAP	LELVQPLPASKKP	PLRERIIPILPANS	TDLFKPLPEPPTEL	MPNLKRLPIPPLQD	SLSPKDPERARLLS	SPCVPAKPPLAEFE	HGVPVVPSREVTIN	AGPRLPRPPREGST
LSKLRLSPENPSNT	RFDPKSPTKRSIAI	KRSLEENPVNKRP	APKKWKAPKGPKPT	FISPHLPMKGRLVL	DLAPKWPKKTVSNE	NAKPPLPIKAVTRP	GSQVPERPPKPFPR	EVTPEEPSKKIRTS	QSCPPQRPPAPACP
NLKPFHPPKEKSMN	SGKPKKPYRRWTPE	TYSRNEPVIPTKP	SPRCLPTPILPSMS	LPPPIIPLRKYGHN	GLDLKWEPSTPQRK	IKMSRSPPRPPSLK	SCQRPGRPARVALP	NIQPNIPLRSYRYL	LPKHLRRPEPSKPQ
FRPHRLAPSAPATK	IAKLKRKPVVPRLK	VIMWVPSMYPVKP	KDFSKNAPYNPSEV	RFSSRRAPIAPSGK	SRPPRPPPKPLHLR	QLQEKLSPDLPDEE	LKVQLKRPKDANRP	NYQPKPPIREGNGP	SCRAPPRPAKTTDP
SILNRCVPKRPTID	GHTPQFPTKDEVSS	KPPKHIRNEPVKP	FLHSKKIPEVPQTD	DPSDKSLPQQPFHK	SLKNRDGPITPSTI	VFVEKSKPTYPGTE	WLTCLKRPLVVIHE	SNFKKRDPGLPDFQ	CDGNPRRPSPVLRH
VCHSKYIPLKPIQD	AAWPLDPARERWTR	GIIMDAKFHPFKP	VTDIKLTPTDPLVG	KFFKREYPDIPMIA	TTTYKSRPDRPKPV	LFDEKVKPQIPQLR	MWGFLKRPVVVTAD	ETKKKWQPLPPEPL	SGPGPARPARARPR
QGEPLDPKRPSTAS	INVEREAPMFPVPY	PIMKFSTPSYKKP	GTTNRGPPPLPPRA	LRRPIFPGRDYRHQ	YYGPNSPLKLDEEN	TSSSRRGPGRPRKD	VLGVLRRPLEAPPE	KLHEKYFPDLPKEV	DDEPPARPPPPPPA
SLTLKTLPRVPTDS	VSIPFDPSKDTFDH	ISMIPRYPVTSRP	LVPSKAIPPLPQLD	SANGKFIPSRPAPK	RAGNREPPSTPSTL	TEAPMNPLKNREQM	SGDQLKRPFGAFRS	YGPPTDPRKQKQAK	QVNHLKRPVSGVGD
LPPPRSPNRPTLSD	QIVNKPLPPLPVAG	RKIERDPNAPKKP	RPSKFFHPPIPHIP	NVLLKAKPNDPAAT	DETPFFPDKIQKSF	AGSPIRPYKQRYLL	IDPAILRPGRLDKT	GNTPDAPKRGFLGY	RRPALHRPIKVNLL
PSAMKLVPSIPPAT	VEMKRKKPVRPVDI	VPPTQSLPNGKKP	STDHRGTPANPGRV	NGKDKSRPPRPPPK	GLEPNTPLKSIKVD	SNFKKRDPGLPDFQ	VEGSPFRPPSHSFS	LDRPQLPPRQVVNA	SNPVPPRPPPPCLA
VLFMKGTPEFPKCG	NYHHRETPPPPPSN	MDDFVTPPDEVKP	PTVQKFSPHPPTTL	PKSPKAYPKLPDIQ	LRLPEIPPKGDFDV	SSKIRPTPRKPSRM	PPPTPRRPASVNGS	TYGFRVRPDFPVFG	LTLLFKRPFGTCDP
IKYPGSPQRSSSFS	DDNVRPSPISPSIN	FSAAEIWPTKGKP	NASAMPAPYMPYYY	STNAKKDPFPPPKD	LVGMRSFPLYPSGL	PLQPRPPVKPLSKQ	RPPGPRRPERGPRG	SSTPTTPERPKRKS	KAGRPSKPPSPKQN
PFLPKIPQKPGGVS	CRHLKLVPSTPMDI	TFESKHVVIPFKP	APVVKSEPSLPRMR	LGLHKWLPDIPLFE	IKYFKKFPKDPLAM	ENKPFKPPRRVGSN	SSPEPPRPAKRPRR	PIVPREPLRNEPTD	PEYRPKRPANQFVP
ILKNRMNPEKPYEL	DYNPTIPPRSKDRP	ESKSPRVTTPLKP	GIKVKRIPYSPKSI	YQYPQTPSKVDISI	ATVVKNCPGDPELF	SPPPVSPSKMKTTK	QVKDIRRPERRHSD	VLTVKMSPSLPDEI	TTVLIRRPDLRYQL
GRIPQLPNRDEMTA	LWRPRIVPILPYIT	AAAPDVKPHDTKP	KSYRKADPTNPQGW	ATEAKCLPKIPSIP	LASDKGLPMIPAFV	EFLRKHSPKAPATG	KPQTIKRPLNPLAS	RFDPKSPTKRSIAI	SGGRPIKPPKKDLE
FNGDRLVPTLPTVS	DLPPEPPTKLSDSF	SLNKAFEKVPRRP	VLGVLNVPLPPQTR	EKNARGIPQAPFIE	LNQSKGQPFQPSPT	AKIDKVSPEDPWVL	FLDYLKRPGLTYLQ	ALLRRTIPKRPFYH	GTPKPKRPAILTYH
GHTPQFPTKDEVSS	KHEPKKSPTTPALA	RDECSILPKNYRP	LGSEKSCPLAPAVA	IYHCKKQPLVPIGC	KVQIKKVPTDPSSS	RVHPEPPNKPGITT	RSWWPQRPGRWLSR	WEALKSVPIPPRKN	PGSGPPRPSRRLLD
HLLGKEGPSAPNPS	ITRARYMPQDPNIV	VFMAIKQHSPDKP	LNQSKGQPFQPSPT	EYSPRPSPWLPSKP	NVDPASPWRHELLS	GHKKKNLPKFPKNK	RRQPPARPPGPSTD	KVLIKTLPVLPEAR	DKCPPPRPPTSPYP
LNPNRRAPRRPLST	EKLIKITPDTPFGF	LLPPPPPPPYQRP	KLVKFKLPFLPISD	VVAVKIIPKKPWNA	ATKRKTIPVYPPVQ	INNTRLSPNSPTPP	TAPLPIRPPSGTKK	NHIPPFPLRFSFAQ	AGSSPRRPQGGSDA
LPPPIIPLRKYGHN	EYFPISPEKKEEME	ATTEFETPELFKP	RLIKRLKPPAPKEP	QDSPDMPEKECVYV	VFSPTNPLRIKIAR	ELDTKTIPELPFCM	GGFKPSRPPRPSRP	TGKPRKTPRPPFPF	PQTELRRPGQLIDE
SEAKRKFPEAPEVP	NGKDKSRPPRPPPK	EKLGDISDIPVKP	ELDIKQGPVRPFIV	LIWHKNKPTKPDNK	WLGNKYDPENPFND	EEKPLLPTRPNKAE	AAPEPKRPHIAQVP	KFIPNKPYRQFNTW	FSESLKRPWEDDPP
NNTPIVPEKFSNDL	QHKPKVKPSKPEAK	VPLQIVSPQSNKP	ILAVKKNPQSPMYT	APLPPQPRKHDKTP	LQQRRYYPIFPGSI	KTGRKTFPFLPYQI	ASPSLERPEKGAGK	VAPPPLPNRQLPNL	DSGQPRRPGQCPLS
IHSPRIPSKDEFIA	DPSDKSLPQQPFHK	EESNNYVEIPKKP	GTRPKILPKIPTGA	PNYPDSPPKVTFIS	YVYGRQDPKKPFFT	FHDPKFIPNKPYRQ	PHSAPLRPPRELHA	PPLPPIPTRDDMSN	ILRPPRRPRKPKTL
ISNPSSPAKTKRDI	MYDRKVIPRMPWHD	TPTSSQPRPPPRP	TSSSRRGPGRPRKD	QGLPASPSRAALRY	QHKPKVKPSKPEAK	VNTPRSVPNSPNDG	EHRPLKRPRPRLGP	EEQVKCNPNRPIYW	KTLRLWRPPRYPRK
LGSEKSCPLAPAVA	LSKPSKPLKEIRFD	LRLTDIEKTPQRP	LWKPLVYPTCPSEH	QYYPEEPTKPTVKT	NLKPERPSKVSFEM	SAIPITPTKRIRRN	PAARPRRPPTTLPP	KTGRKTFPFLPYQI	EEASFRRPHPDGDV
ENLPPSPVRAVNPL	ISADKGFPLIPSGY	NIIDKGVQSPPKP	DLLGLSTPQSPTNS	TASGKTSPILPLQN	MDKFRIPPKSPNIE	ISRPVQPFKVGSIG	RSGNLKRPKIGKRF	PLPPIPPTKSKTSP	LAQPLRRPSSVGEL
DGRPHSPLRARSAT	GNVPHSPVRFADTV	FTIPFLPKIPQKP	VAPNRIPPKVPVIN	MDKFRIPPKSPNIE	THAPTTPNRTSPNR	AMPPTLPHRDWKDY	PGTPPRRPASPSAL	SVLPQTPLKDVMGG	PREFPFKPPSIYMI
VHDPNIPLRPKEII	CDFPYDPFKVMRQN	QKDSSVVSEPKKP	SYISRKYPRAPAFI	DVNHRYPPMAPTTV	DDTPSIPSKISSKS	NHIPPFPLRFSFAQ	TAGPPKRPGRPPKN	TLDEKECPSVPPTV	PRAPLHRPQKPREG
EDTPDLPQKTGIRK	DLKKKYAPDPPITH	LPLPAVFSAPIRP	LEDALHVPTNPEIL	ETGVRYGPEFPLCT	GFQDRSLPHFPKNS	ILTPDFPERRRLMK	DELEPRRPRYRVPD	NKPKRKRPAPPKKK	AGPGPARPPVPPRP
YDLTRFLPNHPGGQ	EKLPETPDRSKCAC	KELKWADPRSFKP	CFKTKFAPEAPDLF	AALVKFVPSKPMCV	PTANKYAPVSPTVQ	SFIRKRAPTPPAPS	ALSRLARPQRLPVA	PSAPKVPFKTLDSF	PTGQPRRPRNLAAA
TEVPSKPKKPSKTE	APPPKEEPAAPTST	NRNTLSTPEEKKP	VPDSYKPPKNPIVF	GRHPDMPTRVKNAY	SKVNKVAPDHPFIQ	LLKPETPSKRLVIR	AWQQLRRPEASETL	LQQRRYYPIFPGSI	KRNSLKRPRDVDHR
WISPDTPLKFPLNE	HNSPVAPNRYAANL	GRLTPGLPRSYKP	VVNEKEVPAEPETQ	LAGIRLVPVLPILL	VEKRKFTPIEPSLL	GNNSRNIPPPPPPP	GEQAPARPPRNVQA	FVSPRIPSRIVKNG	CRNVLRRPFQAQCG
KKNPKKSPMGPQGA	QMRPYTPLRSPNSR	ELAVPGTYFPGKP	SPKKLASPRTPNAN	ISNRRPVPRRPSQP	AVDPENPKKLASKF	VVSPSHPFKQLQKI	LQPRPRRPREAPDT	KNSPLAPIKKNVEL	LYGLLQRPVRLALG
KLNKRVLPSKPKKS	EFPGKKCPRLPHRN	TAQDGSSALPSKP	VKATKWPPKLPEIQ	PPRFKNFPTLPSKI	ENFPIVPLKSVAQD	DEPIRYAPGDPIEK	EVMILRRPSLQRRA	FGTPVAPTRTLSRK	RRSPPRRPAWTLGI
ERDPNAPKKPLTVF	LTSPKNPIKSVTKF	QLDMDMYPYKLKP	SKDKKTKPTPPPKP	NLDPNPPVRGENLT	NDLVKRFPEQPPLR	PPPPPVPAKLFGES	RPEDPTRPSRFQQQ	IEQPFGPPKITKDG	VMASLRRPKRIIIR
FLSPGKPSKGTSLH	AARPTRPDKARRLG	NSSFFNQPPVHRP	RRRTRLRPPTPLSQ	FSKPQEPVKAEEAE	GVPPNFPQRMMPPP	EKFPKLPHKLVHML	WSEVLHRPWRNHPI	TTVPTKPKKPHDIS	HVFQFTRPPRETPT
VYRRKCIPFAPHQI	GGPPLLPQKSAAFQ	MSPVGNPEGPEKP	GLLTYKGPKVPYQK	EEQVKEKPNEPEGK	PKDPCSPQRDEILT	SEEPTSPTRQVNPE	TYVTPRRPFEKSRL	FQDYRCSPWCPSRS	EDVLLRRPKCTPDM
VASSRTEPSTPSRP	QLLPNNPDKNNNGT	AHLSAADPDFYKP	ASFRKTKPPPPLDF	LRISKPDPECPSKL	KNFPTLPSKINSRH	QLINRFMPHFPSSP	IDPAILRPGRLDQL	LFGPSFPNKTTVEI	AARTLRRPKALDCG
LTSFKGRPKPPKTL	VTLPISPSRASISF	KHSTDEKPNFTKP	GEMVKLTPKNPFYK	HTIPKSGPIVPYVL	APLPPQPRKHDKTP	WSQMRMNPTNPDWI	PPKRPGRPPKNRES	TSGYKYFPQFPQLK	PNYDLRRPHQYLHP
DQLNRLLPNLPEEE	ITSPPLPPRADCIE	LPQDYYDPSFMRP	ILTCLPVPPPPVRP	VSDPYVPTRNTFNY	EEKVKRTPPLPPVP	LSYLKDLPFVPFLF	LIRTFQRPDRVELM	FFQPEYPVRMEPDL	PNLLPHRPPLLVFP
VHGPGVPVKTLEIA	KTSTKAQPAEPQAE	DDYEELATIPYRP	KPKVLFHPHWPLYI	ILKPDIPLRNMLLR	AFWWKKNPKTPSDY	IAVTRSIPRGPDKN	GQRRLRRPLILGLG	LDTHKESPLRPKVR	FVTELRRPDAVRTK
FGSNKNNPVPPELT	KVLIKTLPVLPEAR	RSADIGTDKPVKP	EKELKEGPSSPASI	GSSPVSPDKRPSWK	DRKNRAPPQRPRFN	CDFPYDPFRVMRLK	LDSILRRPYVTCQP	VETPPKPIKKDVRF	ACLPPPRPQRPVTK
SEEPTSPTRQVNPE	KKDPNAPKRRLSAY	ASSKMGAPWCVKP	NTVEKLQPGLPVII	VENPFLPAKEERTG	YGPPTDPRKQKQAK	DSVLRQKPDKPRPI	EDPPPTRPSRPWRD	EVSPVEPKRTENER	PRKYPNRPSKTPVH
LMSLKRFPQLPSNT	RAGNREPPSTPSTL	STFLYRFPINGRP	KFVIHNEPIDPSDK	TELLRIIPEMPKDL	LKRPILPSKNMDHT	SSIPPNPGKTAKPI	RQHLPERPRRCPLC	LTSPKNPIKSVTKF	DMAIPSKPPAASPE
SKPPQLPPKCSSLR	SASPYRPQRLPAKF	RLPKALLPIGNRP	NPGSMSMPGVPTSM	KHEPKKSPTTPALA	MEYPFKPPKMQFDT	SQKKKALPKQPKAS	GSEPPRRPPPAPHD	VKHPMKPFRLMLTD	VASGPSRPGREEHI
TNPPIDPIREANVM	FSTKKSKPIRPFVF	KSDVPEDPIYSKP	MFELLCHPKVPVGM	INTFKTLPTKPEMQ	LVPSKAIPPLPQLD	SPSPLNPYRPHHNM	TSPAPHRPPKRGPL	FVPPNLPMRRFKEI	LVSRLRRPVSEVSG
LLKPETPSKRLVIR	SSSPFIPKKRKPRS	FSGSLKLPNCPRP	DFIGRKSPDLPEYL	GFLSKKVPNTPVVV	HRLFKCTPGLPKLW	EESPVKPLKITQKA	AILTLPRPVRASLP	LDKGKHVPSKPVSN	KLGTLRRPEGPAEP
IFVTRYLPYFPIMY	KRTPKIPEKDVKSD	CSQEDGQPRVLKP	REGPKSCPRGPLCP	EYHPIKPLRSSSST	ASYPLTPRRYVPED	ILKNRMNPEKPYEL	VLDFPRRPPWSYEM	RLVSKYRPNCPIIL	MLAMPRRPDPVFLN
LDVRRIYPKGPLLV	LWQPVDPSREDLVI	VRTSKHWVLPPRP	VVPERVKPAPPVSR	AGMAKTKPDVPLSY	EEQVKCNPNRPIYW	VPIDKKSPFYPGLD	VPQKPERPPLPPKP	AQKLKLLPEEPFQR	MKKGPTRPPRPSTP
EWEEKLTPAGPLCP	DTYARNNPDFPPQN	WQRKKLGEAPIKP	WLDEKRIPSTPVDY	RLVNKLLPPHPFAD	DNELKDEPEPPNLI	QSINRSIPSAPYGA	ISFIIKRPFLEPKK	AKVNKCPPDHPYIQ	GACLFNRPTKLFEP
PIQPQEPFRHNTTI	ATGKRKLPGWPSAD	MQDYRPSPQSARP	TKAKKEKPKPPKPI	IAKLKRKPVVPRLK	KSKPKVPAKNPELE	GSYIKRTPKIPEKD	TPPQPKRPRPGVSK	RLIKRLKPPAPKEP	KPVSPRRPWSPSKE
IVNPFIPRRPYSNV	IFDPQDPYRRAQQF	LSKVHDPNIPLRP	DIKTRSVPKIPSIE	QSINRSIPSAPYGA	TTNSRLCPSSPSSS	VHVLKYAPDEPNSL	TLKRPKRPPLREFF	ATTPAIPTKSDEAE	ASHPPPRPPKHPSV
YGSEKGSPAGPSAV	AAQPPLPSRNVASG	EYGHHARPDSKRP	YEGPRGAPGMPEML	LNPNRRAPRRPLST	GSQWKNHPDWPFWV	RMIPELPPKRIGSQ	SSTLPQKPPYSFID	LARPPPPKRIRTDS	LRKRPLKPPAKKIM
NFPQRMMPPPPGLV	VEVDKKVPVLPMVA	YYVSKAKLQPAKP	KLKSLNLPQLPPPK	NTLLKVVPQEPTAV	PKCEKIEPLSPSFK	VIMPEGPRKSVSMA	HLLLFHRPLRASGA	FLSPGKPSKGTSLH	PPALPPKPPKPMTS
GLEPNTPLKSIKVD	FYEPLDPQKDKDMT	CRIPSLAPHFGKP	NNLKKRPPTAPQRK	LDVRRIYPKGPLLV	TEVWRKVPMKPIFE	NKIPPKPRKVLQLL	IGRNIARPWKLIYY	GVFPNSPVKQTTII	SGPDLRRPPTPAPW
IAYPGDPLRFHSHL	NELIKQGPKRPTSA	SYAHKRSELPTRP	GFQDRSLPHFPKNS	ILFERILPILPVES	NEYPSKPPKVKFPA	GVYPSRPEKTYDYS	VYKPPLKPPKGTRQ	SKRMKALPKGPAAL	NCQAPRRPWLASHM
KLRPDLPVKNFVVK	NIFQKQLPKMPKEY	GLNDSTEPVLHKP	SDNSKSEPLPPVIT	KVIRKGSPKSPAMV	GYDPTDPNRPKVTK	QSKTKPLPVEPASP	TSFEPRRPPPLRPG	FRFPRLPQKKKEEL	KAGSICRPAKDECD
CGFPLLPSKRGVTA	ATKRKTIPVYPPVQ	KDDKAMEPPNEKP	NITEKSPPKSPKHK	TQPVRKNPEAPARR	LLVTKERPRFPEDD	MSLPVTPVKSKVCS	CQPGPAKPPAHRPC	DLPPKFPEKPVHLV	GCVRPARPERRLRS
SHSPISPLKIETAP	KTVPQSPKKPLSLL	RAQNSYQPMYQRP	GPLLLTVPELPEAD	WENFKEEPGEPLSR	KQLMKNLPKIPLLN	SHQPYLPIKNKNIV	QPLGPRRPMRPVGH	YSLPMHPGRWWVHT	CGGRPARPDRGPEP
NLKPERPSKVSFEM	VIMPEGPRKSVSMA	KAKDKARGNPEKP	AEVYYGPPTDPRKQ	ASKHKMFPFNPAKI	ENTPRPNPTQPRKP	FQPPPKPFRRSQSS	PAPPPVKPPPSPVN	PVGPKVPAKEPSPK	FNQALGRPEKIHNK
CILPSTPTRPLSQS	EANPDNPKKLDLKA	DLTVLRKPQQLRP	MAEFRRVPLPPMAE	DKKKKKYPRKPKKN	LYKPGMPPRPHFIT	EYSPLVPSKMCADK	PRRGPPRPPGLPYP	KVIRKGSPKSPAMV	LPLPPPRPPLLSAR
FQDYRCSPWCPSRS	HRGPRRPQKNRYNT	HLFPPSSPVAGKP	SPKPFSKPQEPVKA	KSYRKADPTNPQGW	QQKPAIPQKKSFLT	RYCFKLLPPQPGSK	PMVPPRRPWTLVNW	KQAKRAPPSSPYVV	QCDCIRRPLRPGQY
GGQPPVPVRMQPQP	LDPGKNTPGLPEET	ETWLYKPGMPPRP	NEKLHETPHLPSPV	PPEPATPSKKSLTT	YAVDKIMPPTPAKK	IDKSKLSPRFPELK	AAMHPRRPDGFDGL	NDMAKPLPTPPTAE	APFLPPKPPPPIIV
NDMAKPLPTPPTAE	SGKPLFPGRDYHHQ	AEMKAGTTAPPKP	NTINKSNPQGPSDN	NDLVKRFPEQPPLR	NVQPRKPSRVHSRN	FQYTKGRPLAPKGA	LLCWIKRPSQRALR	QVYEKTIPLFPPEI	VKPGLRRPPASPAL
DSGPQRPKRTRAKG	DEPIRYAPGDPIEK	SGPSASHRGPRRP	EIAKRLQPGSPVLG	TEPPMNPLKNREKM	VVIPPVPSRYSDER	DGKLKHIPRRPYEI	TSLSLRRPPGPASQ	IFVTRYLPYFPIMY	NKVHIKRPTTGLLM
YKNRKNLPTIPIRL	AALVKFVPSKPMCV	RNRASTLPSYPKP	GLVLRSTPVIPDMK	HSTPVTPRRLFTSQ	TRRPTNPFRVISVS	FSKPQEPVKAEEAE	LVSRLRRPVSEVSG	SSMPNSPKKPVDSL	VHLKLRRPVTVPAG
ATVVKNCPGDPELF	SQKKKALPKQPKAS	AIEREEDSIPSRP	FGSNKNNPVPPELT	INIAKAHPNFPIAL	LPVPPPPVRPSISF	DRLSKIKPFLPQSI	ADAEPGRPKKRAHS	CDFPYDPFKVMRQN	LPFYFKRPPINVAI
GSYIKRTPKIPEKD	WISPDTPLKFPLNE	KKIGSMAINPMRP	KITKKLGPKLPKAS	TGESRKAPLIPLLK	FGTPVAPTRTLSRK	RAVPILPPRNNVEP	RGFLPYRPPRPAFF	DVLPAGPVRSLEGA	EKGQPSRPTKSKDA
DLQKKYEPSPPATH	STSPKLPPRGKQRE	MFSGVSAFVPNRP	PPKLLVYPESPETN	KRTPKIPEKDVKSD	RIRDKSKPSSPTAT	TEFSRPIPPTPSGF	RWKEPKRPRPLKLS	HRLFKCTPGLPKLW	SIVEFFRPPKEVHL
VDAPINPTKILTFI	KGAPFFPNKTFRKL	SALMQGQKTPQKP	GYNPKTVPFVPISG	SSVSKLKPSLPNKL	PRGPLCPKKHVLPI	WFDLKGLPRQPEPL	TPGEFRRPRLASFG	QGLPASPSRAALRY	EGHRPRRPRGALPP
TQPVRKNPEAPARR	SKIPMLPSRRTMAG	KQLIWHKSKPVKP	GLIGMNDPPRPNVK	APVVKSEPSLPRMR	PPRFKNFPTLPSKI	KLYYRHRPQKPVRT	STAGPLRPPPPGAG	EIAPSLPSRNSIPA	YHLPLRRPSPGFSW
NIPPNSPGKLQLNT	NFPQRMMPPPPGLV	IHTSPHQPSDVKP	RLVSKYRPNCPIIL	NNSTRPIPAIPMDL	GAKPKIPSKLYQSV	VVAVKIIPKKPWNA	SSYTFKRPVTRITP	TLDEKNLPRLPTPF	LFNLIKRPDDEQRQ
YPSPAQPPKSPLLN	IMPPPKPFRHGLDS	PPTGILPLAPLRP	EELARVTPLTPKEY	LWRPRIVPILPYIT	VNIGRRSPYLPLQP	EAAPQLPSRSSAAP	GVSKPRKPPMVMTP	RRHNRQHPPYPHSG	EDKALPRPIRPHRN
PPPPPVPAKLFGES	AMPPTLPHRDWKDY	DVLFCYFPITFKP	PPRFKNFPTLPSKI	GNNSRNIPPPPPPP	SHLPLIPEKIKSLK	KKVIRNYPGHPEGT	GSPAPKRPPDPFPG	FCHPLSPLKSNFID	AAPLLRRPHGGAGP
TYGFRVRPDFPVFG	DETRKLTPCSPGDD	QQEQNTPPLPPKP	IESFRERPLEPPRK	LAPKREAPKPPANT	SASPTLPTRRSRRL	STSPPRPKRIVVAI	SPARPRRPHACRDG	QETPIIPKRIIHYS	SVVGIRRPFQIPPG
FENPTIPKKSYSEF	RFWTRARPIDPNAY	ALKQKKIPPPFKP	LIWHKNKPTEPDNK	TGKPRKTPRPPFPF	FVSPRIPSRIVKNG	KKNDRPSPLKPIQH	KACRPIKPPGPPIN	PYMYKYLPRFPNLK	SLKRPKRPLFNFAL
YTNPRAPGKLQDSH	VTKPVVPKKTKKSA	NDLPTGYYEPMKP	SPSTMDFPKLPSFQ	LNKTKLLPQSPILN	KRKAKAPPPPPPPP	KSIPRTKPNVPPLQ	QQPPPRRPPQAPEG	TDYPFKPPKVNFTT	PSQVPPRPPPPRLP
AMNPESPTRDQIFL	ELEPQHPLRHKSSL	VTDFNYTPSHQKP	KASSMPAPPPPPPP	KKHDKLYPKYPSVK	LGLHKWLPDIPLFE	SSTPIVPNRLKTVL	ALRWLRRPEDRAFS	IEVPQSPTKNRVKV	VRSRFKRPKPNLAR
DYNPTIPPRSKDRP	KKHDKLYPKYPSVK	IRPDGRLPHQFRP	VFLRLISPTRPSLE	AVDPENPKKLASKF	TTTIKNRPVPPPLP	EEQVKEKPNEPEGK	GYGLLVRPSRVRRA	NPPPVPPPRNVTAM	ELAHLVRPQKCRPY
NKPKRKRPAPPKKK	CDFPYDPFRVMRLK	KLHFCSFPNDIRP	GPIIHPGPEPPRYD	QFALKNTPITPGSC	DLDWRKIPFLPKEI	CQRPGCPGRYKLVR	GTYQLRRPEDRPAG	HSTPKPLPPVPALS	RTPTPDRPPRSAWG
PPVPKAPSRRSSSL	LFGPSFPNKTTVEI	SRKNSMSPTRKRP	SGSGRRYPQTPSYY	PKHIRNEPVKPFRN	TLKKKKTPKKPIAA	NYAPRLPRRETSSS	DPEVLKRPEYFGKF	CNRARYLPQNPDII	VAWHPKRPLLAFAC
VEKRKFTPIEPSLL	FPDPNNPSKVQIRM	KSRSTGFKNPLRP	SLVKFSCPMTPLLE	RPVYRLKPNAPFQY	FKAPTNPRKVYCKR	RSIPRGPDKNSLRV	CRLTLLRPEKDGTA	DLDWRKIPFLPKEI	LVNGFLRPLRMAAS
TGESRKAPLIPLLK	KIMPPTPAKKVEFI	YNSNNNAGSPIRP	NLSLRYAPNLPPVI	SGKPKKPYRRWTPE	CLGPLDPLKEISDL	RAPPPVPKKPSSRI	FLTRLRRPIGKMTI	SIIPRIFPSTPGTI	CCELIERPSKKDGF
KFHPPEPYKGKGIY	PRRPNEPGKGMKWR	AIDPPRRPHNVKP	TDLGKDIPFFPSSE	IAYPGDPLRFHSHL	ECHPELPNKDVKLD	EKESRHYPIKPPSP	RDLIFKRPSRQFQY	SRPPRPPPKPLHLR	NEPHIKRPMNAFMV
MVTPREPKKRTTRK	RGPPPLPPRANVQP	KPGWVVYPPPPKP	FLTVYILPKNPFRV	NSFSKNDPNFPILK	MSLPVTPVKSKVCS	SGPPLLPPRNTMKN	KNLDISRPDKKSKK	GTRPKILPKIPTGA	SEAAPRRPEATAAP
SGKPKKPYRRWTPE	PRSKKKKPAPPTLL	HTEQNNPPKPQKP	TPINFVFPNLPLEH	APPPKEEPAAPTST	TPLPFAPNKSSKKT	PESAKCNPNSPRLK	PSLRPLKPPPPPRQ	PSAMKLVPSIPPAT	VFRVLRRPQEFVNR
TPAPNLPEKTRLAL	NDMAKPLPTPPTAE	RRMQKFLPPEGKP	EEQVKEKPNEPEGK	TKTDKSYPMCPVDA	ATGKRKLPGWPSAD	WEALKSVPIPPRKN	RASSPKRPGPWSEP	EEHPPLPARRKSEE	LDSALLRPGRIDRK
SSMPNSPKKPVDSL	SRPPRPPPKPLHLR	KKPASKAPAEKKP	KLNCLQIPHLPPSV	SSYPMNPPKISFMQ	DLQPLEPKKAAAST	LSKLRLSPENPSNT	DPRRPKRPRTILTT	SLDPDRPEKDCVEE	ALLDPRRPEIPTEQ
FASEKGAPFFPNKT	FVPPNLPMRRFKEI	IRGFKSKPGTAKP	TLDEKNLPRLPTPF	KNLPLNPSKKLEGK	DSVLRQKPDKPRPI	TRRPTNPFRVISVS	EHPRLRRPMPWLLL	TTRPAPPSKAKDVA	LPPDIERPYKAEPL
SSNPDDPIRVTTPM	YWGKKFEPERPFEF	ENYLSTRPSVLKP	APQPHLLPWLPPTD	LDTHKESPLRPKVR	LPPPRSPNRPTLSD	TQAPLAPSRNQENE	LEESPWKPPTYLFS	TGRPDKPFRALLVD	KDVLFIRPRKYIHC
QRLDRDKPHEPNGY	FNGPEPPIKRLKKA	ASSNASDSGPQRP	KTGRKTFPFLPYQI	DGKLKHIPRRPYEI	QSTPTPPAKRLFLI	DYLPQHPHRTSSLP	QRKNLRRPPCIKGW	MGLNKDVPHCPESL	LEDSPKRPKEAENP
KPDPECPSKLRHYE	SGSGRRYPQTPSYY	IEGSIPENEPSKP	LNRQKNYPDAPAIF	KLPKKFPPPTPLLE	IESFRERPLEPPRK	DPLPYSPLKLYDQK	GEGMFRRPSEGQSL	PFIPKFPSRESVES	QNRPLIRPKKRLIV
GPPPAMPARPTATT	NRKQRSIPLSPIVP	MTTRSSHNDPIKP	FLALFSDPARPFLT	ILKNRMNPEKPYEL	RSRSKKDPGIPSNF	QFALKNTPITPGSC	VNEGPPKPPTELEP	KLNKRVLPSKPKKS	KPSRPPRPSRPPPP
EIAPLIPKKPALRK	YAVGRIVPDSPTYD	LDKTCPETAPHKP	HAEAFEDPSIPRIS	AAWPLDPARERWTR	PANPKILPKIPSGA	RLLPSWPKRGFSLL	SGSRPRKPPPRKHT	ECHPELPNKDVKLD	CVRGPLRPPVRCPA
KEFFRLTPNQPVGL	CREPEVPQRLLTLI	HALGAAIDPPRRP	NPLYWLLPSHPYTI	LTSPKNPIKSVTKF	LNFPKNIPTIPFYV	TKFTKPKPKQPVLP	DPNPPKRPLIFDTN	SKYAKLDPSTPVSL	QGAGPSRPPTPGRN
SSLPSPPAKKSATS	RCSPWCPSRSHGAV	TVIYANAPIEEKP	SAYYLGLPVTPEDM	TGKFRYMPFSPAGT	VNTPRSVPNSPNDG	PSNPALPKKLLNVP	YENKPRRPYILKRD	TSWARDNPSKPDIA	PPLPPPRPPRPPSP
KIMPPTPAKKVEFI	INGEKACPFLPSSL	EMLHVKDHQPGKP	VFVEKSKPTYPGTE	KQKKKPTPTRPYNY	SSTPIVPNRLKTVL	GDHPKGPPPPPPPP	RYLAICRPLRARVL	FSTKKSKPIRPFVF	SQQPPSRPPHLPVE
KDYPLSPPKLTFTP	LSGTRLVPNCPLLW	GSKSGPPPRPKKP	LDKGKHVPSKPVSN	MLIPNFPNKKLKLN	KKCPRLPHRNKKVT	LGSEKSCPLAPAVA	PRAVPARPPTRPRF	PIQPQEPFRHNTTI	THCIIKRPDNQHVI
IKYFKKFPKDPLAM	FGTAKILPEEPSNT	PVTMRVHPKNGKP	PIGSRYNPNLPVTE	LDLSKYGPLPPSRA	EILPVKPTKKSSKK	NEFAKFAPDLPVLK	ASGGPRRPERHLPP	KHEPKKSPTTPALA	PVLDLRRPPSDLYL
VGNPEGPEKPNKKF	MPNLKRLPIPPLQD	IPLLKEKPNALKP	SKVNKVAPDHPFIQ	MLNSKHYPYIPVAN	DPHPEDPRRIYRIY	EKLPETPDRSKCAC	DSGQPRRPGQCPLS	SQQPTAPMKKTLLK	ARRPLARPIKRGDI
NSGEKIYPQEPPIS	SPSPLNPYRPHHNM	RPSVSHSQSPKRP	LIWHKSKPVKPTNK	DRLSKIKPFLPQSI	TDPPPQPRRLSDIV	VSKAKLQPAKPQFT	VSGPPRKPPGTVAG	DLPPEPPTKLSDSF	LYWLLRRPSGVVLC
VVPERVKPAPPVSR	ALRPTPPERGSFPL	ILKQDLIPSIGKP	MYGSKFIPFGPKCQ	IPYEKRDPTSPAPL	KLGPDTPIKVAGPL	AMTPFSPRKSHINN	PGSLPSKPPPGPVP	DIHPSLPVRTRFAP	YLTVLGRPDRPRDL
RAPPPVPKKPSSRI	RFNPAIPLRIYLKT	IETHENERLPPRP	IAGQRTFPEDPNYP	SILNRCVPKRPTID	DIKTRSVPKIPSIE	PFIPKFPSRESVES	VCPGPIRPIRQISD	PSSHKRKPVIPWDA	VFQAPRRPGIGTVG
SMAMRPIPPLPTES	QILPTKPVKIIEQN	IIEKGPVPENLKP	SVSEKTNPSSPSVS	SALPILPKREVVTR	KRNSKHAPFIPVKP	CLGPLDPLKEISDL	TPPLPRRPRKGSSE	SFVPFPPFKLLTFD	GNDDPRRPSRSPPS
TTRRKKDPNAPKRR	HQIPSAPQRLVSII	DNIAEYVPDKKRP	DEPIRYAPGDPIEK	PVGPKVPAKEPSPK	FVLPCLPRKNTYKV	SSMPNSPKKPVDSL	TPPAFIRPTRKLDD	TSCTKEKPTPPTTT	SAHTPGRPPRVTKD
PKSPKAYPKLPDIQ	FYDFRSLPKVPTTQ	TTNDDKKTEPDKP	RRLKKNLPSLPTPV	VKKEKKPPKIPKKV	QLINRFMPHFPSSP	YSLPMHPGRWWVHT	PVAVLKRPSQLSRK	MKPQKIAPKFPGTV	EHPRLRRPMPWLLL
TQAPLAPSRNQENE	ILKNRMNPEKPYEL	TELICGYMLPLRP	LPQQHLSPLIPIAI	GTVTKTAPSFPQSS	SRKPPIPAKQHVKK	HNAAKPIPHVPQAS	LLLHPRRPRLHPGT	FEYSKYRPLTPSSE	GTVELRRPGQSHAA
GLMSKLGPNLPASI	ALVPFAPFKLLKDR	DVDSSSTPFGTKP	KPSGYYGPNSPLKL	VWGPKPVPFQPMDV	LTSPKNPIKSVTKF	EYHPIKPLRSSSST	TSAVLRRPQKGRLA	LYREREEPPLPKRI	AAMHPRRPDGFDGL
NQIARQIPFQPWYL	KGVLKEYPMRPYGS	RELGLTRPISQKP	PFSSMKEPFIPQSS	ERDPNAPKKPLTVF	LPFPRKNPKLPENT	GVFPNSPVKQTTII	AERPPSKPPPVELR	ACLPVGPRKNGMNV	RLYSIHRPCKQCLN
FTAPPVPTKKKSKN	HGVPVVPSREVTIN	EKTGNAHPLGFRP	SEAKRKFPEAPEVP	FWNPENPYKFVHPR	LDTHKESPLRPKVR	RFWTRARPIDPNAY	VQSIINRPRKSPLP	TTRKKKDPNAPKRA	LTLNIRRPSPFDAG
TNEPTKPIRRLSTP	GENIKITPQKPFWF	EVRKVYIPKVVKP	TPMDFPEPVGPLAI	SLPPTPPYKAHKKK	AKVNKCPPDHPYIQ	NYHHRETPPPPPSN	SSGPPPKPPVSSGS	PTPPSPPAKRIPRS	PAALLRRPGLGRLV
KSSPWSPYKVEKVL	EKEAKSEPQQPEDN	KQLIWHKNKPTKP	LLVTKERPRFPEDD	FGSNKNNPVPPELT	APAPLDPFKTGGNN	VFLPTAPSKHMDFA	SGGRLKRPVNVPFD	AQRPRGPQRGKDIK	EQYIPSRPLKTQEL
KGVLKEYPMRPYGS	SSYPMNPPKISFMQ	PPLTKEGPTSKKP	HLTDLSPPGTPPTM	NESEKSSPWSPYKV	CKYNRQHPANPAAA	PPEPATPSKKSLTT	ANLQPKRPKTIKQR	MTVPRNRPMAPFGT	LEQAFRRPNVNLTS
QDSPDMPEKECVYV	KNSPLAPIKKNVEL	SLMFNTSRLPGKP	EPATLPLPGTPTLA	SDNSKSEPLPPVIT	FGSNKNNPVPPELT	NELVKRFPGHPPLR	SMFFIRRPTLDINW	DYNPPPPSRNSPIR	VVPVPERPPEPRAM
LPFPRKNPKLPENT	VYVPINPPKELDQR	KPTPPPKPSHLKP	NVLLKAKPNDPAAT	DEFNRNTPPQPSLL	WKPPDLPIRLRKRP	NSRPQQPERRRFNS	YPARPRRPASTAGS	PRRPNEPGKGMKWR	PGTPPRRPASPSAL
AGQPEIPLKSNNKS	GAPPTTPSRPRTTT	YKWTVPAPVGPRP	GSYIKRTPKIPEKD	KRRSKSLPTTPGIR	ALLRRTIPKRPFYH	CLRARNGPVPPVHI	PGRRPGRPPKFIRL	HNAAKPIPHVPQAS	VTLLIYRPERNTKL
VSQRKKRPISPHLT	RYPFRMIPELPPKR	LPTGAPPTTPSRP	PPPDFNDPTAPLSS	FCHPLSPLKSNFID	LPLPTLPDRQLFQT	KISPSAPSKDSFTK	LCHPLARPRRDAEP	PKHIRNEPVKPFRN	YHPNPKRPGLDREQ
RRLKKNLPSLPTPV	KLHEKYFPDLPKEV	LEGSVSLPRFSKP	KELNLTGPKVPEDI	VKPTKLEPENPQKP	ILPPRIVPAIPKKA	MVLPPAPPKNSDPS	ASFQPARPHRARHP	QAHPPKPKRREGDI	FTKTIKRPFGVKYN
EGRCRLFPHCPLGR	WKPPDLPIRLRKRP	KLDIISDPESERP	NRKQRSIPLSPIVP	FHDPILPRRTSTFL	ILAVKKNPQSPMYT	NTIIKLFPYIPIPV	FGTLPPRPPGQDTS	REYIKSLPMYPAAP	RPSTLRRPAYRDNQ
KKHDKLYPKYPSVK	YQYPQTPSKVDISI	IPTRENTPSAFKP	PEVLMDQPYSPLSD	IDIPRTNPHIPLYQ	NPPPVPPPRNVTAM	DPSDKSLPQQPFHK	YGPNIGRPRKNVIA	IAKLKRKPVVPRLK	HGRLPARPPFYAPA
SMTPDSPVKSDLTS	DSLPFAPLRKVYEL	SKIVTLPPTIFKP	DPNQLSTPPTPKSA	VKRPRLNPFLPRDE	SKNWKLPPRLPHRA	YWAPVSPLKSINLF	DKLSPDRPIRDTRH	IIFPTSPTKLTFSN	HGRGLKRPGKKGSN
SLSPKDPERARLLS	HLDPEAPDKLLENS	IQSKIMLESPKKP	SLCALVGPVIPHTI	VSIPFDPSKDTFDH	AAWPLDPARERWTR	PKTGKPLPTQPSSS	MQFSIRRPKLPSSE	DSDPNTPKKLSSPR	AVGPPKRPQPAALE
NIFQKQLPKMPKEY	LPLSRVQPVQPSQT	MGARNVQPTMFKP	NIPTKSPPKSPKHK	TQMKRLKPVSPGLR	LFGIRNNPFIPITG	VDAPINPTKILTFI	STSFPRRPLAVEGG	YILPKNPFRVPSEM	QVFLPPRPPKVLGL
DILKKESPDVPLFD	TYGFRVRPDFPVFG	IDIPVRQPYSKKP	NEDTFLPPPPPPPS	PGGPKFEPLYPREE	TQSGRMGPSEPKHR	SENGRLTPGLPRSY	EAQFFLRPLRCYGD	VQTPHVPDRPPSQL	NQSVPKRPAGSVQN
STSPPRPKRIVVAI	DYQPLSPPRELDPD	MTKTPETSPPKRP	TELLRIIPEMPKDL	GRSLRKRPTSPSIS	LRRPIFPGRDYRHQ	EVYPIEPPKVVCLK	TNFAFRRPCFESLK	IINPDTPHRRIFNQ	ASPSLERPEKGAGK
LNFPKNIPTIPFYV	LSSPCLPPKVNATN	VGGNPDIPSLLKP	YGSEKGSPAGPSAV	CAKSKSRPNTPGSD	PIRLRKRPPPPPPV	GRIPQLPNRDEMTA	AKLFPGRPPVKKLL	PKDPCSPQRDEILT	GRDFLQRPGRQPQA
ILLPPLPERAYIMD	RRKPHSPNKKKPKE	RLNAVKHPKILKP	HEREKALPPIPFTT	LDKGKHVPSKPVSN	ITLPRRPAKKIQLG	SDNSKSEPLPPVIT	EAGSPRRPRRQRSD	GIHPGFPIRMVQYA	SPARPRRPHACRDG
KITKKLGPKLPKAS	KWEPSTPQRNGPIL	SQLTSIAAVPPKP	TKRQRGEPSEPQQD	MGLNKDVPHCPESL	TILERLTPLVPNNL	LDSMKNLPLNPSKK	KTFGIRRPLDPLDP	RFWTRARPIDPNAY	QALYFCRPFRENVL
EVENKLRPDLPVKN	EYHPIKPLRSSSST	YPQMLALPIARRP	GLRELFLPGMPGLM	SNSPISPHKLIYKN	LAGIRLVPVLPILL	RRKLRTVPGVPLIH	LPFYFKRPPINVAI	ERDGRGVPLGPRNH	GRTPPARPPQDPAE
SLAPVYPLKSLLRI	KVSSKYDPDNPNKD	WYISYGEWGPRRP	ALNNWILPSTPHIQ	NIQPDLPPRKIMIP	MVLPPAPPKNSDPS	TSGYKYFPQFPQLK	GPAGLRRPPDKQPS	QATGRRGPAPPPPP	PAALLYRPVRQYVY
ILSPGYPNKSFNNK	PKKSRVLPPLPFPL	PEENTDFALPMKP	DFSSYGPPGTPGYD	SKRMKALPKGPAAL	SEAKRKFPEAPEVP	TTRKKKDPNAPKRA	APANLERPVRYIRK	TPQSRFPPYSPLLP	NVSSFRRPRRSSDK
DIGSKKLPTGPSKK	DETPFFPDKIQKSF	SLHLVRKVAPTKP	TLRSMIPPFTPQLD	KLKIKILPEQPQLE	YYYYKHYPNMPPIN	VVPERVKPAPPVSR	LSDFPKKPPQPELG	STSPKLPPRGKQRE	QPGSPRKPPMDEKS
ETGVRYGPEFPLCT	NVDPASPWRHELLS	DATEPPIDLPQKP	HFLCLDPPIDPNNL	PELAKNSPLAPIKK	EANPDNPKKLDLKA	KWEPSTPQRKGPIL	GSPEPKRPGVSEAA	DKFIKLIPMRPVLI	RILQFPRPVKLEDL
IMDAKFHPFKPQLF	VFSPTNPLRIKIAR	DDLETYVPHKKRP	VYRRKCIPFAPHQI	SSTPIVPNRLKTVL	KKPPKIPKKVYTLE	ATGKRKLPGWPSAD	TNAGIRRPEKPPYS	LTLPFGPVKSIWLS	IPQRPSRPARRPLG
SFAPFFPTKRRGSW	LNSPDLPERTKLRN	IFLNRKKPALFRP	YYYYKHYPNMPPIN	YAVGRIVPDSPTYD	VFLPTAPSKHMDFA	NRKPAEPTKPNNLD	NINGIRRPLQGVAN	TMKNKPKPTPPSPP	EEAQIFRPLKFNTT
RPTPRKPSRMATDH	DILKKESPDVPLFD	RLKKSPLKVPSRP	FAYSLGLPGAPKIK	VKHPMKPFRLMLTD	DTYARNNPDFPPQN	PRSKKKKPAPPTLL	PPPPPPRPPSRPKL	RRLKKNLPSLPTPV	CGPPPLRPPLPAAA
EKVFRGDPEHPAIS	FWNPENPYKFVHPR	SMTGIAQILPTKP	VFYHRPAPKPPVTK	RKSDKNAPSVPQVD	IRYPVTPNKASLDR	PIVPREPLRNEPTD	SGGRPLRPPHPVAK	VEVDKKVPVLPMVA	GSALPRRPLLCIPA
LQNAKNDPLPPVIE	GFLSKKVPNTPVVV	AEILKNRMNPEKP	SFRELWQPVDPSRE	EFQSKSSPVPPASE	IVNPFIPRRPYSNV	FYDFRSLPKVPTTQ	ISFHPKRPMHILLH	PPPPPPPPKPPLND	VTDLPKKPPPPEAT
LSLPRLPNKHHWPL	IYHCKKQPLVPIGC	GSSPQPLPELIKP	HSTPKPLPPVPALS	KTKKKTVPVKPLQL	NFPQRMMPPPPGLV	PKSPKAYPKLPDIQ	TKIPFKRPRGHNFS	AGTPNVPTRRPILK	PAAPPKRPAVASAR
SKDKKTKPTPPPKP	EYSPLVPSKMCADK	GKMRSRSSSPVRP	VVAVKIIPKKPWNA	MKPQKIAPKFPGTV	FLQDRVIPIFPHYP	ELLPVVPEKFLIAC	DKCPPPRPPSSPYP	ASFRKTKPPPPLDF	ENDNIERPVRRRHS
DEPIRYAPGDPIEK	ALLRRTIPKRPFYH	IKRKRAYSLPLRP	DEFTLDLPRIPSLE	FVSPRRAPKPPSYP	EYFPISPEKKEEME	DILKKESPDVPLFD	PEIFLKRPVVEGNR	RDKPSEPERTKDGS	GDSKLFRPRRPRSS
FRFPRLPQKKKEEL	DDTPSIPSKISSKS	DTVYIVHWEPSKP	YSYLRLLPWWPSLA	IESFRERPLEPPRK	KLKPSLPNKLVGKY	TDLGKDIPFFPSSE	PTRPPSRPPSRPSR	SELPKSPYRQKPTQ	VPQKPERPPLPPKP
DYLPQHPHRTSSLP	LMSLKRFPQLPSNT	TPKVEKTEKPKKP	EFDEKLPPKKPAGP	SLTLKTLPRVPTDS	FLLKKMFPAPPLPT	SKIPMLPSRRTMAG	DPNFPNKPPLTFDI	NRANKYDPKGPIYN	GLPAPLRPERLAPV
MRAPPSPRKSKSGH	VHGPGIPMKSLEVA	SEQDATDPASAKP	SPSTHAAPVTPIIS	VTDIKLTPTDPLVG	QFVPIAPQRLNMIF	EHKPVSPDKIGTFT	CGGRPARPDRGPEP	CFKTKFAPEAPDLF	SVIPPDRPPGASAG
AKDYRFNPAIPLRI	SMSPLPPARANKSD	GLFGKDLSKPGRP	PVPVRMQPQPPQPM	MYDRKVIPRMPWHD	EFLRKHSPKAPATG	KKKKKNGPGAPQGY	ASLFPKRPALEPVR	KYIIKTEPESPEED	IAWGLRRPIRLQMQ
QRHPKSPVKKPMTS	FISPHLPMKGRLVL	TKVCNEYPNCPKP	RTFFKLPPNLPEAE	KSLQKFEPRYPKTA	RAPPPVPKKPSSRI	PPQMRSNPQQPPQD	PVVLPWRPARAHSC	YKIPVVPPRETYFA	LRKRPLKPPAKKIM
QFALKNTPITPGSC	QRLDRDKPHEPNGY	TKILRIIGFPSRP	WSQMRMNPTNPDWI	DLQPLEPKKAAAST	TNGPRYSPQNPRPF	TKTPTQPIRLQTVS	ELYLLFRPFKGYEG	LNFKRLLPRDPSEK	KKYLPKRPAKDDPE
TGFPPTPLKREGVG	YSTNRGIPARPCKD	TPLSKPKPFMHKP	KLYYRHRPQKPVRT	RLVSKYRPNCPIIL	RAVPILPPRNNVEP	TYIWRYLPAPPVCI	GLGELLRPYRCASC	FKAPTNPRKVYCKR	SITQLRRPSQLLYP
MYGSKFIPFGPKCQ	KSFPPPPLKPGQKT	GSFITINIVPWRP	YLPHMSRPLGPDEV	PSRSKSNPILPIMR	KNPTKSPPPPPSPS	GENIKITPQKPFWF	PTSVPRRPGQRRPP	DQLNRLLPNLPEEE	GTLPPPRPRREGRS
VSPPFFPEKELNNR	NPIPKSVPLHPKSG	SSTKVPEPPSWKP	YVVKKNFPVSPNYT	WFDLKGLPRQPEPL	GILPLAPLRPLDPL	FENPTIPKKSYSEF	MVPGPARPPGSCWD	CLRARNGPVPPVHI	LKVQLKRPKDANRP
VSIPFDPSKDTFDH	ERDPNMPKRPTNAY	SSSSPLENTPPRP	SIIPRIFPSTPGTI	PIVKKNVPKPPPLV	MQSKKEDPNRPKNL	AKINKVSPEDPWVL	LFQPPRRPGLGTVG	QRQPKRPKRYSLLL	RGIQFKRPHTVAPW
NAPPYVPQRSKQPD	HSSPIAPSKAKRQR	HKNFFSQPDINRP	VLFMKGTPEFPKCG	KQAKRAPPSSPYVV	KDAPIEPPKYMGMG	INGEKACPFLPSSL	PAPRLRRPGRVRPH	YTTPKTPPRPKTIL	ETSMLKRPVLLHLH
TDTTKVTPIVPVPI	NLSLRYAPNLPPVI	TKRPATSTPPRKP	PFIDYEFPHLPNEL	NAQLRKTPLEPGLE	FNGPEPPIKRLKKA	YRIPDDPRKSQNKS	SSDWLRRPLGEDNQ	AGHPMKPHRIRMAH	SCTPPPRPPVLEEW
PPNYKQQPNCPSSN	KTVDKGLPMIPTYV	KKTLKKKKTPKKP	LNPNRRAPRRPLST	GSNPDLPNKSNLKF	VDFPIFPRRFAKVE	FPDPNNPSKVQIRM	VTSKPRKPPTPPEK	LRIPETPVKKSPLV	KKPPLRRPHSVIGG
FIKNKAKPLIPIEL	NDDKKTEPDKPAFS	ECFTASDVIPKKP	KLWDLSKPSKPLKE	MKAPKMPDKHRDNY	KSFPPPPLKPGQKT	YFVKKIRPGNPLTK	LPPLPHRPPQNPFV	LPAPPPPPRRGPAP	CALCLRRPHCGWCA
TKTDKSYPMCPVDA	SALPILPKREVVTR	DIDMPVNPPFRKP	AQKLKLLPEEPFQR	IAAPKKPRKPRQTK	MVRPAPPRRADPEG	GPAPPPPPRASRPT	EVQPPVRPGKGGSV	KDYPLSPPKLTFTP	QSLKIRRPHDYQPL
FLPPPKPFRHTETK	LTLTKWDPSKPISL	MTDSVLVKSPQKP	WLLPYSLPMHPGRW	DHKPENPIRTFKDL	EGRCRLFPHCPLGR	DLSLRYAPNLPRVI	FLGGPARPPSPSPS	NANPFLPNKHPVTQ	IRGLLARPAKLQVQ
KALPKEPKKLLPNS	VEKRKFTPIEPSLL	VRDLWLSILPTKP	TFRDMDLPQHPVIH	REGPKSCPRGPLCP	NRKPAEPTKPNNLD	SLLAKYQPSLPLVE	HGRGLKRPGKKGSN	DELPSPPLRMVHID	LIRFLPRPIRQQLL
KNLKKYDPEDPNRR	AFYYKYYPVEPNCN	DHVDIFVPCGGRP	LLPTKLIPSIPGGK	LKKQKAIPSSPCGM	GSYIKRTPKIPEKD	RYKPTPPLKKRYDY	RLRLPPKPPPPLQP	KNLKKYDPEDPNRR	EDEEPKRPLPRKQS
SQQPTAPMKKTLLK	SLSPKDPERARLLS	NLVNIWKPDFERP	AELFLGIPIFPGAS	NMVPLNPNRIIPDE	SNSPISPHKLIYKN	TLDEKNLPRLPTPF	TPSELERPCRMVSR	NSLPCSPKKQPARN	SSTNPFRPQKVCSF
FHPEKLTPYTPMTG	FKAPTNPRKVYCKR	ISKWTIMPHPNRP	LIWHKNKPTKPDNK	ATKRKTIPVYPPVQ	NAQLRKTPLEPGLE	IKYFKKFPKDPLAM	QPQGPPRPPQGDKP	IIIPPIPSKHSLLK	CLSLPDKPPPQPQQ
QGYPRQPQRPQRYH	HFNTKKIPELPSQF	IARNVRTFKPFKP	EKEAKSEPQQPEDN	IESLREIPYGPDFD	VCPPSFPSRRCETC	SSVSKLKPSLPNKL	PNLLPHRPPLLVFP	KLKPSLPNKLVGKY	IPREPGRPGKGNYW
LKYPYFPTKMSYLQ	DGRPHSPLRARSAT	KFMSAIKPANQKP	KKNKKKVPLNPLAK	HKFVKSSPVVPFDD	LKYPYFPTKMSYLQ	AGPRKYIPRAPAQG	TENAPCRPLRRRRK	SLIPKIEPAEPTYS	DPNTFKRPQTPPKI
SGPPLLPPRNTMKN	QLINRFMPHFPSSP	RSKRIEQLFPVRP	ITAEKSAPTSPEVY	LASDKGLPMIPAFV	RFWTRARPIDPNAY	TSTPPLPRRRATTS	TLLSPPRPGRLPDL	VKEPSFPSRSAFSP	LNKYLSRPKRFEVA
LSCPNVPGKPQVAY	VDPPFMPFRDAGYS	PRMGHVFPLETRP	LNFPKNIPTIPFYV	EIAPSLPSRNSIPA	DETRKLTPCSPGDD	AKLRKFHPPEPYKG	VKKIPKKPPAPDPF	INTFKTLPTKPEMQ	FGLVPERPLKQELG
SKNWKLPPRLPHRA	RLPSKTDPLDPHIK	ASSFQLPPGVKKP	SAFPYVFPLPPWIP	TLRPGIPLKPMLAK	DDNVRPSPISPSIN	ALRPTPPERGSFPL	KPASPKKPPPGERS	FRPHRLAPSAPATK	VRLPFHRPPRAGAW
QSINRSIPSAPYGA	KLYYRHRPQKPVRT	CSQGINVPGTKKP	FFQLMQSPSLPLLM	GIMIKAKPSSPYTY	FDFPLSPVKHENPT	SKVPKAPTRETHIP	MFQALKRPDDTAFQ	HTPPLNPSKKCASI	VTCRFKRPVNVPRD
HGLPYKPSKLIRIF	GAIPRGPKKDDASF	CVDRHAFANPDKP	KLNKRVLPSKPKKS	IMPPPKPFRHGLDS	RIPPTVPSKIIDVV	CILPAFPCKSSNEQ	TRTDPTRPIRTPVI	SPPPVSPSKMKTTK	DSPSFCRPSKYSPG
EAPPAKPSRSDIID	HICDKMNPASPQYF	LQKKNDRPSPLKP	AERAKKAPSLPEGQ	YTYSRNEPVIPTKP	SKIPMLPSRRTMAG	LDTHKESPLRPKVR	ALPPPPRPDRGPPG	HSEPAIPYRETFLS	FPTVPTRPEKGYIW
MSEPEVPFKVVAQF	LENPSTPDKTEEDW	QVNSLTLPIWVRP	TTTIKNRPVPPPLP	STDHRGTPANPGRV	EEHPSSPGKKQITY	ACLPVGPRKNGMNV	GPAPLRRPDSSDDR	MRRCKDAPIEPPKY	TEDTPRRPPEPKPI
SRKPPIPAKQHVKK	VFYHRPAPKPPVTK	PSPSPSPLNPYRP	SFTRMPLPTPPIEG	HICDKMNPASPQYF	TGLPKKPLKTIRLV	MLFMKGSPSEPKCG	AALLFLRPPRVRGH	TLKKKKTPKKPIAA	SAPGPRRPAPALLA
DLKKKYAPDPPITH	LPFPRKNPKLPENT	LNECFVMQQPIKP	LNGLKSSPADPHLS	VDSFKYEPLAPGND	SVSEKTNPSSPSVS	DEALRYCPDAPIVL	EEAQIFRPLKFNTT	HLVRKVAPTKPMYC	EDVKPFKPPLSDAE
RMQQKNSPAFPTHS	YTLPLLPGKGGFRI	ASTLGITPADSKP	QFALKNTPITPGSC	NLYQRTTPAGPDPS	RIVPAIPKKATVDE	YAVGRIVPDSPTYD	IEPQIRRPRSLSSP	KFDAKGRPIPPHPD	LGGSPRRPCGRKGS
RGWQRFLPTGPIAH	STNAKKDPFPPPKD	TSDRLQLLKPFKP	YLNNLAEPLIPLSL	QLINRFMPHFPSSP	PFIRRYTPLKPITK	VFYHRPAPKPPVTK	FSHLLRRPPPEAPR	EDTPDLPQKTGIRK	AVAPPARPPRPPYP
VLKIKPLPYKPRGR	AQRPRGPQRGKDIK	CFTCQDCQKPLKP	HELVKSDPHFPYGT	TKVPSKPDRNSKIL	QILPTKPVKIIEQN	PPVPKAPSRRSSSL	PSRLPRRPNDIYVN	KTKPTPPPKPSHLK	PASALPRPPRLSGS
DLSLRYAPNLPRVI	TPAPNLPEKTRLAL	PTERDEYKQPFKP	LPFPRKNPKLPENT	TSCTKEKPTPPTTT	CDFPYDPFKVMRQN	AVLPIEPMKIKGTT	APPPPSRPPQPRPG	TNPPIDPIREANVM	AIAPPPRPPKPSQA
HEREKALPPIPFTT	AVDPENPKKLASKF	STPQTMRQAPKRP	VKRPRLNPFLPRDE	DSIPLEPKKAKHLM	IFFPNEPIRFVYPY	ETTTRETPLPPIPA	GDAPPPRPPPPVRP	EANPDNPKKLDLKA	PAVPPARPPTAQEV
AKQPKEPKKRTTRR	KYGPLPPSRACVGS	NESAPLQPFPERP	KFTDMQVPKGPVCP	NYHHRETPPPPPSN	KIVERGPPYPPDLR	SNSPISPHKLIYKN	PKDYPLRPPKMKFI	NIPTKSPPKSPKHK	GKLPPKRPELPPTL
KNFPTLPSKINSRH	YRYPQTPMRLEIAV	MTSNNLPPGKRKP	SQKKKALPKQPKAS	GYDPTDPSRPRINE	RSIPRGPDKNSLRV	RHRPQKPVRTVIYT	TYQHLRRPRGLSSL	ALVPFAPFKLLKDR	DPEDLKRPDPASLK
SPLPVLPRRISTHT	EFDLKNIPMMPAGE	KRESLNQPSTTKP	FASQLRKPRAPMRN	RERPLEPPRKPMAS	NIQPDLPPRKIMIP	GTVTKTAPSFPQSS	PKTPPRRPVPVADC	LPEPRFYPLSPKNN	VRLLIRRPECFGPA
NEVPTTPVRLILGQ	GRHLKNIPRIPIFC	KSGSSQPPSFIKP	ILVAYGLPVSPDEK	HPDPADPAKELELN	VLEPSKPYKKNPFM	NSGEKIYPQEPPIS	ESSRPVKPPKKDVP	KVSSKYDPDNPNKD	KRKKFKRPPQRLFD
NVQPRKPSRVHSRN	KYDPEDPNRRKLAR	REPERKTSVPVRP	TQSGRMGPSEPKHR	SSFPTIPLRASSGA	ILKNRMNPEKPYEL	NSNPIDPLRCDRSV	GSGSPVRPPVSTWG	DSVLRQKPDKPRPI	PPPKPNRPPNVDLT
IAKLKRKPVVPRLK	KKHDKLHPNYPSVK	STFSDHEPQHTKP	TSISRISPQDPEAK	MDMDRNVPLAPNLN	ERDPNMPKRPTNAY	YGDNKKNPESPESV	RMLVPGRPVKDATP	VHFYKSLPQGPAPA	IFMYLRRPTEESVE
PQTMRQAPKRPDAD	PKTGKPLPTQPSSS	KDPKSFPPPPLKP	LQQRRYYPIFPGSI	PPSIRKQPIAPDVL	KTRNKPKPLWPQVK	SLIPKIEPAEPTYS	ELEQLRRPPGTAER	LVPSKAIPPLPQLD	TKALLKRPLREIQM
SLKNRDGPITPSTI	KSVPIPPRKNATLD	LAFFHNIPKKVRP	GEFFHCSPNIPHYA	LSFDRPPPLTPEKN	KTVPQSPKKPLSLL	HRLFKCTPGLPKLW	ARAALRRPLSGQAL	MDKFRIPPKSPNIE	FYYRPPRPPKGACK
GTPPTTPLRTAQGI	VHVLKYAPDEPNSL	LEVPERIPEVLRP	NPFVRINPNRPEAA	LNATKISPSAPSKD	NLKTKSHPEVPRLD	DVPPQLPTRTKSGE	SDREPTRPPRPILQ	TTKHKAPPPPPPTA	EAQFFLRPLRCYGD
KRTPKIPEKDVKSD	SENPLLPEKLSQSK	EFDSYSRSRPTRP	HKFVKSSPVVPFDD	KFHPPEPYKGKGIY	NSPPVYPKRIRHFE	EMIPSSPQRKSVSN	FQEFLKRPDHKQDF	LENPSTPDKTEEDW	VETSLRRPQDKDAK
QLTPLLPDKYFDSA	ETGVRYGPEFPLCT	LTTEVWRKVPMKP	IDIPRTNPHIPLYQ	PSHYRNIPYNPATF	FSKKKEAPEDPKNL	NIFQKQLPKMPKEY	PGPPPGRPPGPPPG	AVVYKLKPYIPSLS	EVFFPPRPERVEHN
KHEPKKSPTTPALA	HELVKSDPHFPYGT	EKTKDILSIPPKP	SANGKFIPSRPAPK	PQTMRQAPKRPDAD	QGEPLDPKRPSTAS	MQGPKIPWRCGRVD	LNPDFSRPNRKYTW	INNNKMRPHLPPLS	FDGRPTKPPPNSYS
NSFSKNDPNFPILK	KAALKYHPDKPTGD	LKERDFDQAPLKP	IPLPHQPPPLPIYS	QRLDRDKPHEPNGY	LEQPAEPSKLAKKL	LPLPTLPDRQLFQT	LRRLLKRPELEEIF	NSFSKNDPNFPILK	TLLGPGRPYRAIDF
TTAPRGPKKAQPAQ	DFTPVEPSKMREYI	EYTRFNQIFPKKP	EADGLVQPVVPDKV	VCHSKYIPLKPIQD	VGNPEGPEKPNKKF	NGKDKSRPPRPPPK	ARRLLVRPARLRRH	LVGMRSFPLYPSGL	ETISPLRPQRPKSQ
VSDPYVPTRNTFNY	SILRKSSPEEPFMS	RAVYTITPETSRP	EPIAHLFPPGPKNP	VLKIKPLPYKPRGR	TYGFRVRPDFPVFG	TNGPRYSPQNPRPF	DESCPRRPDYLKGL	LPKLKSNPSVPHLH	QAVLPPRPPKVLEF
SSLPLGPIKERSKQ	PQTMRQAPKRPDAD	DLKSRVLPHLKKP	LLAEHNGPKLPHIP	APAPLDPFKTGGNN	SYMDKIYPDLPNDK	RRLKKNLPSLPTPV	EEVPPHKPPTLPLD	DIKTRSVPKIPSIE	GPLGLRRPPCASSD
CRHLKLVPSTPMDI	SKIKRSRPPPPPMD	VLPVKIQPPLLRP	HLDSFSPPFSPSTT	QNTPPLPPKPKSPH	LRKPSAPKRMSSIS	VYRRKCIPFAPHQI	FNKYLSRPKRFEVA	LKYPYFPTKMSYLQ	NIEKIKRPRSSNAE
AKLHRTKPVKPLSK	ENKPFKPPRRVGSN	GVFMNWSPRFDRP	YWKLFFQPEYPVRM	MEYPFKPPKMQFDT	QWSKRIMPYIPGPV	ITRARYMPQDPNIV	RLFSIVRPRRLLYM	KLRPDLPVKNFVVK	FLLLPPRPPPARPE
EVSPVEPKRTENER	SVSEKTNPSSPSVS	CSSSCGLPATDKP	KPPSYPSPVQPPQS	EGTTKVDPIIPVPE	APVVKSEPSLPRMR	GKMVKWGPLRPFLS	SCRAPPRPAKTTDP	QSKTKPLPVEPASP	PRRRPGRPRKLPRL
LASDKGLPMIPAFV	SKVPKAPTRETHIP	RVRKTHVPASKRP	NTLLKVVPQEPTAV	QKTPPSPAKPKQKT	IEVPQSPTKNRVKV	KELPEFPIKKYHKR	ICHLPCRPVKPNII	FSKPQEPVKAEEAE	PEVYLKRPAHSDDW
FLQPVDPVKLDIPF	PTANKYAPVSPTVQ	KTDAKLKPFIYRP	AFWWKKNPKTPSDY	DILKKESPDVPLFD	NDNEKKKPSSPTAA	SRVTRKRPREPKST	ERDFLKRPLESYVK	SGPPLLPPRNTMKN	EQFKIKRPAAWVDL
RDKPSEPERTKDGS	YLDPFHPKRKFIGV	DGGMAFNPDPKKP	HLVRKVAPTKPMYC	SGSGRRYPQTPSYY	TDTTKVTPIVPVPI	PPPPPPPSRKCGTP	SVNHIKRPHSVPSS	MAFIKILPNNPWPF	SGAEIKRPGASVKV
GYDPTDPNRPKVTK	FRPHRLAPSAPATK	RSSTPSHPRMPKP	PPPPMGQPKDPKFE	AFVPTNPWRSSMSL	DRPPDVPRKIIVGR	VTDIKLTPTDPLVG	ARARPRRPREETLT	TAAPATPPRHICNN	FKDVLLRPKRSSLK
ILKPDIPLRNMLLR	VVSPSHPFKQLQKI	INAYSNIPPQQRP	VPAILMTPICPRSL	YSYLRLLPWWPSLA	GFLSKKVPNTPVVV	AFYYKYYPVEPNCN	NKVPIKRPSTGLLM	KPKPPKPIKYHFED	DCSKLRRPLKRNRI
MTQPKKNPMEPKTD	ENFPIVPLKSVAQD	LAKYAGLPTAEKP	HEKLYHNPSLPAQS	FRFPRLPQKKKEEL	SALPILPKREVVTR	CNRARYLPQNPDII	WICQICRPRKKGRK	INNTRLSPNSPTPP	PSRPPRRPPWGRGS
WKPPDLPIRLRKRP	INNTRLSPNSPTPP	FNVPSQKPLNCKP	SANNYPFPQQPNGM	LNFKRLLPRDPSEK	REYIKSLPMYPAAP	PQTMRQAPKRPDAD	RGAQLRRPRHSHLT	YAVGRIVPDSPTYD	ANLALRRPQGSTCR
RAGNREPPSTPSTL	FLPPPKPFRHTETK	TTGLNGSPTRGKP	QENPYIIPLPPSST	HSSPIAPSKAKRQR	AGHIKTHPNSPTPG	LENPSTPDKTEEDW	EFGLPGRPGRPGLN	DLKPAYPGRSAHVV	KTKGPSRPPLDAKI
LSKVRGRPMYPRPA	PQLPKSPSRYSLSR	FIDPSLRPIIVKP	IEITHSEPAIPYRE	LNRQKNYPDAPAIF	NAPPRIFPKAPIYG	NPFVRINPNRPEAA	PSLLPPRPPPALSL	SLPPTPPYKAHKKK	KANSPEKPPEAGAA
TLKKKKTPKKPIAA	AFVPKRKPSLPQLA	EGQVLYDPEPFKP	VSQRKKRPISPHLT	EVLRKYIPGEPEFL	TSSPPLPPRQNVAT	HPDPADPAKELELN	WAGTLQRPVKLLPW	KMFPFNPAKIKKDD	EFGLPGRPGRPGLN
LQQRRYYPIFPGSI	QYYPEEPTKPTVKT	KDKSRPPRPPPKP	KAIVWRLPKMPKIK	KNLKKYDPEDPNRR	AGTPNVPTRRPILK	PNPLKKAPIPPLAY	HLHILHRPWKCGLC	LPVPQLPPKLLVYP	SLASPRRPLLCDFA
KIIKKCSPSVPKEE	QTYPAQPPKIGNAF	TKFDDEPPLADKP	ADDLKYIPPIPQDF	LPLPKLRPPRPTFA	SNSPSPPEKINNKR	NLKPERPSKVSFEM	VFQAPRRPGIGTVG	LLVTKERPRFPEDD	PPSRPSRPPSHPSA
FQYTKGRPLAPKGA	ENAPANPSKALKVK	DTNDIKTPHPERP	KLPQLPPPPPPPPP	MLFMKGSPSEPKCG	CLRARNGPVPPVHI	YPNGRTLPPVPTQV	RYWAISRPFRYKRK	SLKNRDGPITPSTI	TTVLIKRPDLKYQL
KRRSKSLPTTPGIR	LFDEKVKPQIPQLR	ITVEYPNEYPSKP	PIRLRKRPPPPPPV	EFDLKNIPMMPAGE	NSTVRRKPHSPNKK	LSSPCLPPKVNATN	PDPAIRRPAEKFLE	NELIKQGPKRPTSA	LQRQLKRPRPVILD
NNGPKIPQKNTIDS	ISNRRPVPRRPSQP	RAAKLAAPENEKP	KKHDKLYPKYPSVK	SKIKRSRPPPPPMD	PRSKKKKPAPPTLL	ATVPSAPYRKQIIS	WRRCLRRPDCRGRF	LSGTRLVPNCPLLW	ELPRPRRPPPEDEE
TELLRIIPEMPKDL	TGLPKKPLKTIRLV	GLQGDQFPRQQRP	ILQILFEPMPPFNS	YYYYKHYPNMPPIN	QMNPKNPIRLGMAN	DSIPLEPKKAKHLM	IHCDPLRPRRETCH	KDKARGNPEKPPYW	PPPPPPRPPSRPKL
LSKPSKPLKEIRFD	VQQPEDPLRVLGEY	LQQQRVDVVPPKP	NLHGYGHPNPPNEK	PDLNKRPPREPIEF	AKINKVSPEDPWVL	SMTPDSPVKSDLTS	LGLSFRRPNVITLL	SLAPVYPLKSLLRI	KLKSPKRPASPSSP
GSSPVSPDKRPSWK	EKESRHYPIKPPSP	STKPEKPPVVKKP	SPNDHSDPSCPCNR	ISHNKLSPSEPILC	AIEPGVPSRYSDET	MKPQKIAPKFPGTV	LDPALMRPGRFHRQ	CREPEVPQRLLTLI	YVDVIKRPLVKNPV
EKLPETPDRSKCAC	KNPTKSPPPPPSPS	GKVVAVKIIPKKP	NSTVRRKPHSPNKK	NSVIRGCPGLPDTL	YRIPDDPRKSQNKS	TKRQRGEPSEPQQD	DTTSPSRPPGGPII	SPSPLNPYRPHHNM	EADSIPRPYRCQQC
STSPKLPPRGKQRE	SNFPDFPLKKYLKN	LDVCHSKYIPLKP	QPPDRNLPSHPSSN	MQSKKEDPNRPKNL	NLSLRYAPNLPPVI	SERRKALPKEPKKL	GSVELRRPPAHQVM	LYKPGMPPRPHFIT	ALLEPRRPPHDYMP
QLLPNVPDKVLVPG	WNDPSDPTKGFQYL	CNATADVSPPKKP	LGLHKWLPDIPLFE	SLLAKYQPSLPLVE	NTVEKLQPGLPVII	SSSPFIPKKRKPRS	FDGSPEKPPEDDSD	KTSTKAQPAEPQAE	DPNAPKRPPSAFFL
PACPTPPYRSRETE	DIPRRYIPITPADL	GRNIVKVVYPDKP	VPGEHFAPMGPNGQ	KFDAKGRPIPPHPD	GIKVKRIPYSPKSI	CILPSTPTRPLSQS	DPEDLKRPDPASLK	SMTPDSPVKSDLTS	GVISLKRPFINLTA
PIVPREPLRNEPTD	TKTDKSYPMCPVDA	YSIKYMLLEPSKP	FYDFRSLPKVPTTQ	REYIKSLPMYPAAP	IKMSRSPPRPPSLK	KTVPQSPKKPLSLL	ESGRPIKPPRKDLP	TILERLTPLVPNNL	SLKIFRRPRKLFMQ
QAHPPKPKRREGDI	TTKHKAPPPPPPTA	STGGVKKPHRYKP	HLLGKEGPSAPNPS	WEALKSVPIPPRKN	VKRPRLNPFLPRDE	FKMPKKPQRSKEEV	HKGLPPRPPSHNRP	ESLPRTPTKGRSTQ	AVMALRRPGERQYR
LTLTKWDPSKPISL	PSSHKRKPVIPWDA	PIIKWFGPLEYKP	QIVNKPLPPLPVAG	PNPLKKAPIPPLAY	KFDAKGRPIPPHPD	FNGDRLVPTLPTVS	PRPRPRRPRQLTRA	NTVEKLQPGLPVII	PTSVPRRPGQRRPP
PNSPTPPLKSKVSR	ADDLKYIPPIPQDF	VVVEFSSPNIAKP	KKIAKGDPKIPMQN	PSSKKNKPNPPPGS	EDTPDLPQKTGIRK	QYIPPPPPKYINSK	TKDSPGKPPMAPPS	KLYYRHRPQKPVRT	IPERPLRPPSEKRA
NQIARQIPYQPWYL	TDLGKDIPFFPSSE	PKRRAPPPVPKKP	QFQKLVPPTLPENV	AGHIKTHPNSPTPG	EAAPQLPSRSSAAP	SKPPQLPPKCSSLR	PPPPPERPPPIPPD	MDMDRNVPLAPNLN	DPQAPRRPPSSFLL
CNPPTDPGRIPMSE	GLNLKWEPSTPQRN	DANEPPIDLPQKP	KKVIRNYPGHPEGT	KSFPPPPLKPGQKT	VLTVKMSPSLPDEI	TEVWRKVPMKPIFE	IRLSPNRPPLGGSC	LDHPNIPWKLIISG	VLTALRRPARSSWH
AGPRKYIPRAPAQG	NVQPRKPSRVHSRN	RTYSKTYSTPKRP	FLPVFNLPSNPALF	ENAPANPSKALKVK	DYLPQHPHRTSSLP	HILEKYSPFDPCGR	VKRRPGRPRKCPLQ	RGWQRFLPTGPIAH	HIPPPPRPPKRILE
CIIPPLPDKKVFQY	DRLSKIKPFLPQSI	YPCAIQNVQPRKP	LSFDRPPPLTPEKN	ILEGKFEPVIPREW	GSNPDLPNKSNLKF	PGGPKFEPLYPREE	RLRHLRRPRVARLL	ATKRKTIPVYPPVQ	LLLPPPRPPHSDIT
LGEPFDPNKHEATF	RDKPSEPERTKDGS	VVYFSSIPPYMKP	EAFKLPKPWSPNSH	DESPIDPSKAPKVP	RNEPVKPFRNIDLK	GAPPPPPHKDHLCD	DEPEPPRPRRGSLR	NLYQRTTPAGPDPS	LVIRPPRPPKVLGL
YGPPTDPRKQKQAK	LKRPILPSKNMDHT	QIIETPYPPTQKP	GLMSKLGPNLPASI	PPVPKAPSRRSSSL	QETPIIPKRIIHYS	KNSPLAPIKKNVEL	KRVVPKKPPPSPQP	GNIPVFPAKFGIQF	PQQFPSRPPPPQPK
LSYLKDLPFVPFLF	DSGPQRPKRTRAKG	SLEHDGRPKTIKP	FEDHHITPCKPGGQ	DLKKKYAPDPPITH	NSPPTTPSKDECGP	VDSFKYEPLAPGND	NLFGPKRPKALKLL	MSWCKERPECPLCR	ETLTFKRPEGMHRE
HELVKSDPHFPYGT	LIWHKSKPVKPTNK	SSSRSVVPILPKP	DVNHRYPPMAPTTV	DSVLRQKPDKPRPI	HFPSRSQPSDPKLQ	WFILKLFPHEPIEG	SPGPPYRPPSQRLR	APAPLDPFKTGGNN	KSKKFRRPDIQYPD
KDKARGNPEKPPYW	ALSTKGYPHEPPLL	FEKGPRMPSRGRP	QLINRFMPHFPSSP	SMAMRPIPPLPTES	DKKKKKYPRKPKKN	TSKPSLPEKPQKLR	ISSQIERPIRIVAL	KMTPSTPVRSISPI	QPQSLRRPLWLSHS
IPAPKLVPPPPRTR	KKLPTGPSKKRQRK	ASTIPASNNPSKP	PEDFLPPPPKPHFA	ITAEKSAPTSPEVY	SSLPSPPAKKSATS	TKAKKEKPKPPKPI	SPVHLRRPQSPGAS	IFFPNEPIRFVYPY	HPDLLRRPGARSTS
MAAPPVPPKQSQED	QLFPVRPVRVRHED	ISIFDMNLSPIKP	KPAGRPIPPAPTHY	NFPQRMMPPPPGLV	YPSPAQPPKSPLLN	LTSPKNPIKSVTKF	GDSKLFRPRRPRSS	VPPPNVPKKDKREV	IKTPPKRPGGRRRG
YYYYKHYPNMPPIN	RRIRKEHPGEPNVI	LDVLKIKPLPYKP	QPAQLQEPQEPLST	KKVIRNYPGHPEGT	CILPSTPTRPLSQS	NELIKQGPKRPTSA	KAICFLRPTKENVD	WSQMRMNPTNPDWI	LNKYLSRPKRFEVA
VLEPSKPYKKNPFM	SLAPVYPLKSLLRI	QISWNGIPKIHRP	KFPLMDKPSIPTLR	VKRPLSPTRINGKS	ENYPCPPYKIIILD	SENPLLPEKLSQSK	ATDAPSRPGRLAGR	IQQNKQGPKIPFYL	LYWLLRRPSGVVLC
CKYNRQHPANPAAA	GRIPQLPNRDEMTA	EMYQDKLPPNVKP	KEVDLTRPSAPSEP	GDHPKGPPPPPPPP	HSTPVTPRRLFTSQ	YVKERRPPPPPPLL	ALRGLVRPHKKRKK	GKDHRLAPNGPGMH	TQISLKRPRHRSVG
INVEREAPMFPVPY	IRTYKVVPLGPKAG	NIQTIAMPLTTKP	DFVTLHVPATPETE	FLQDRVIPIFPHYP	FTAPPVPTKKKSKN	LTLTKWDPSKPISL	TTTPPTKPPSFNLH	GENIKITPQKPFWF	MDGFLCRPCRPLLQ
LRLPEIPPKGDFDV	SSRPMPPIRGPKRR	QVILTRVPHDIRP	KALPKRRPSPPLQS	AISKKLGPDTPIKV	DVPPQLPTRTKSGE	VDFPIFPRRFAKVE	QKFSLRRPLQTAMI	MYGSKFIPFGPKCQ	MLQAPIRPPKPQSS
IIFPYDPLKLGTHA	SNFKKRDPGLPDFQ	HEHEEPTYHPPKP	ALYHLSNPNVPKLW	RYPFRMIPELPPKR	TKKPRPPVKSKPKH	TNPPIDPIREANVM	MLANPRRPIAQWHT	HFPSRSQPSDPKLQ	PQSSLRRPDPGRLP
GIKPQQPIKVDIKG	KKDPFPPPKDLLVQ	VEVDMSLPENQKP	SPSDFNKPDLPELI	NEFAKFAPDLPVLK	AKLRKFHPPEPYKG	TNYPVNPEKHEMDK	SPEAPRRPKQRPAP	DSIPSRPQRRKSVL	LTLKPIRPRKYPNR
IMPPPKPFRHGLDS	TSSPPLPPRQNVAT	LVDPKVDPILLRP	DNELKDEPEPPNLI	SRKPPIPAKQHVKK	IIKPYLPFKISKWL	HEVPKRSPEKPSNP	APEPPPRPPPALSP	DLNPDAPPKPQLIP	EPPAPRRPASLAQR
RTEPSTPSRPVPPD	SYISRKYPRAPAFI	IIPIAKTPLNARP	IPTSHAPPLPPTAP	LTIFKRPPKQPGHQ	MRRCKDAPIEPPKY	GTRPKILPKIPTGA	TRKGPKRPQQPNPP	GQQKRFSPSLPSAV	CEHNPKRPVTCEQG
SSQPRPPPRPQQNP	PTVQKFSPHPPTTL	EGGAYIIPNFGKP	LKDPKSFPPPPLKP	DRKNRAPPQRPRFN	KRRSKSLPITPKSI	VSQRKKRPISPHLT	SGEQLPRPTRGRMR	SLSPKDPERARLLS	GPAGLRRPPDKQPS
LGAPFCPRRKDKLV	ELDIKQGPVRPFIV	VVKILRESNPPRP	AAVRLDQPILPQND	IHSPRIPSKDEFIA	NQIARQIPYQPWYL	NEYPSKPPKVKFPA	DGRLLYRPNKAGET	QEKPLTPLKYTKLI	QSISLRRPRLASQS
SDKPLTPTKTSSTL	SPLPVLPRRISTHT	ESIDASKPEKVKP	VFKFLFHPVTPSHF	DFRGRAYPLSPHFN	WFILKLFPHEPIEG	CDFPYDPFKVMRQN	RDAFLKRPISNKYM	HTIPKSGPIVPYVL	MLAMPRRPDPVFLN
NPMQKPVPFVPVLD	MTDPDAPSKTDHKW	KTCIIYANLPNRP	YVNPRNLPSVPNGL	RAVPILPPRNNVEP	EILPQAPAKKVFES	PNEPGAPSRLSFEN	ANPPPKRPVRASCR	ELDTKTIPELPFCM	CDTSPRRPLRPTPN
QETPIIPKRIIHYS	LVTPEEPAKNKSER	IKMASFLPVPEKP	NQIARQIPYQPWYL	SASPTLPTRRSRRL	KSIPRTKPNVPPLQ	RMQQKNSPAFPTHS	VPPGLRRPGPGTLY	RPKRRAPPPVPKKP	GYQAFRRPCYSWGV
TYLTRPLPSTPNED	NPFVRINPNRPEAA	WTNDDYLQQPARP	TDLFKPLPEPPTEL	LVQPVVPDKVFSFR	PFLPVLPQKPGGVR	GKVPVQPRKRKSIT	RVEELSRPKRFYLE	GDHPKGPPPPPPPP	EDPPPTRPSRPWRD
LHYPYGPARNPSYI	IFVTRYLPYFPIMY	PLKPKMLPIPSKP	MDKFRIPPKSPNIE	NDDPVIPYKLSKDT	YCPWKLCPLLPILY	KTKPTPPPKPSHLK	PPQVPSRPNRAPPG	LPVPPPPVRPSISF	EGISLRRPNCFGIA
DERPFRPKRTSRSA	KDFSKNAPYNPSEV	NIPPPPPPPPPKP	VFSCLRDPVIPIKL	VLTVKMSPSLPDEI	KKHDKLHPNYPSVK	SMAMRPIPPLPTES	GNANIQRPCRKSVN	ENTPRPNPTQPRKP	IFVAPKRPCPLPRA
YVVKKNFPVSPNYT	VETPPKPIKKDVRF	ETREASLDIPYKP	ELRKLVQPITPIIK	LVTPEEPAKNKSER	PPPPRRGPAPPPPP	VKATKWPPKLPEIQ	FNQALGRPEKIHNK	DFIGRKSPDLPEYL	DKADLIRPKRKYEK
WSYPYEPLRVLQVG	GTPPTTPLRTAQGI	FFPNVNSPSVNKP	DEFNRNTPPQPSLL	INGEKACPFLPSSL	NGMPRRIPDYPDAF	IFDPQDPYRRAQQF	DNLKLFRPKKLLPK	VCPPSFPSRRCETC	LCQDLIRPIRKTGT
IIIPPIPSKHSLLK	FPYPGNPLKIINYE	FDIVFPAPKGKRP	ALDNFTLPGTPGFP	AGSPIRPYKQRYLL	SKFPELPSKVHNAV	LHVPRNPSKSRRGS	TKTPPPRPPLPTQQ	DGKLKHIPRRPYEI	LATQPKRPMSIPII
EFDLKNIPMMPAGE	FYKEKAKPLEPILD	QLATSLYPDIYKP	KQAKRAPPSSPYVV	GTTNRGPPPLPPRA	NSNPIDPLRCDRSV	SANGKFIPSRPAPK	CTPRPARPPSPTEQ	VSPPFFPEKELNNR	TLLFPKRPFSWIRH
VVLPKFPDKSFVLD	EKELKEGPSSPASI	ERSKNLIPPAFRP	APLLYSCPSEPMAY	TDLGKDIPFFPSSE	KFHPPEPYKGKGIY	PPNYKQQPNCPSSN	PCPAPPRPARVPAH	DKKKKKYPRKPKKN	AEEPLHRPKKELSA
DIHPSLPVRTRFAP	TKFTKPKPKQPVLP	RPSQTLTPMGNKP	AMESRVAPEIPGLI	NYIPPDPPKDIQLN	AVGGKWEPGNPIAI	QRQPKRPKRYSLLL	MKKGPTRPPRPSTP	QSNPTSPTKQTFTI	PFGQLKRPRRNGLG
FISPHLPMKGRLVL	PNEPGAPSRLSFEN	RIQGNLHFAPGKP	DLMALKYPYFPTKM	GEMVKLTPKNPFYK	DIHPSLPVRTRFAP	TATPSSPKRMHSSI	NLLPPKRPIKEVLT	HLLGKEGPSAPNPS	LILPPPRPPLAVTS
DFTPVEPSKMREYI	SPSPSTPTKSGKMR	LNDSMFFPYPFKP	GETQWRIPYLPLDP	KNLLREIPQVPAFQ	LTLPFGPVKSIWLS	IAHPVRPHRAITMT	IAWGLRRPIRLQMQ	NVLLKAKPNDPAAT	EGNRPKKPPPPSAP
KRPPTAPQRKISLP	NESEKSSPWSPYKV	GSVWSKTPPEIKP	LTIFKRPPKQPGHQ	LVPSKAIPPLPQLD	KGVLKEYPMRPYGS	LRLPEIPPKGDFDV	RKFSLERPFRPSVT	HSSPIAPSKAKRQR	LSFHPKRPWILTSL
DSLPKLPFRSWGQP	VQTPHVPDRPPSQL	VQRYYKTTVPTKP	FHDPKFIPNKPYRQ	CFKTKFAPEAPDLF	RFDPKSPTKRSIAI	YDLTRFLPNHPGGQ	GGHGPERPKRPGSL	CNPPTDPGRIPMSE	YKPPLSRPLRPGPW
ERDGRGVPLGPRNH	RTFFKLPPNLPEAE	THTNLAPPPTMKP	RAGNREPPSTPSTL	IAHPVRPHRAITMT	GAPPPPPHKDHLCD	PFLIKFTPKFPQSI	EHREPKRPEIIFLP	MQGPKIPWRCGRVD	MRKYPNRPSKTPPH
KYCFKLVPPQPGSK	LDKGKHVPSKPVSN	VAIIYYKPYLDRP	EPEPLMSPVPPSSA	AERAKKAPSLPEGQ	TLQPGLPHKPLPSD	NDNEKKKPSSPTAA	ILPCLSRPARCDQA	FDFPLSPVKHENPT	PAASPRRPAPRTGP
VFLPTAPSKHMDFA	LQNAKNDPLPPVIE	QEQQNKAPEKPKP	LTKIRRRPQQPLTD	QSKTKPLPVEPASP	FIKNKAKPLIPIEL	ENTPRPNPTQPRKP	MEHSPQRPPRTEPT	YSYLRLLPWWPSLA	PGVEPKRPCRPINL
DFIGRKSPDLPEYL	TINSRFYPPIPISE	NIPKPHIPYFMKP	LDSMKNLPLNPSKK	FRPHRLAPSAPATK	AKIDKVSPEDPWVL	TDYPFKPPKISFTT	LGRLPSRPPLPGSG	SMSPLPPARANKSD	LVNNFLRPLRMAAS
KLKPSLPNKLVGKY	VKKPARPWRAKPGQ	PPQQAQSLQPLKP	YILPKTDPRSPYYI	NDMAKPLPTPPTAE	AEIVKLTPKNPFYK	NVLLKAKPNDPAAT	SPRLPRRPTVESHH	VSTPPVPKKFQEIF	RPPPPAKPPPDEEE
FNGPEPPIKRLKKA	SPFPSAPLRKLEIL	QLPNPAMPLLHRP	VLTVKMSPSLPDEI	KTGRKTFPFLPYQI	DLKKKYAPDPPITH	QGYPRQPQRPQRYH	EEASFRRPHPDGDV	DKLPFSPIKEKKLK	RLKTLRRPRVRDRL
NITEKSPPKSPKHK	REGPKSCPRGPLCP	KSCDIGHIDPWRP	EEEAKSVPPIPADQ	QIVNKPLPPLPVAG	TKFTKPKPKQPVLP	VHDPNIPLRPKEII	AAALPAKPPNLDAA	QNTPPLPPKPKSPH	VLAEIPRPLKRRGS
YTLPLLPGKGGFRI	KALWKIQPYLPEFS	EYLDQKNPQKEKP	PLNQLPNPAMPLLH	FSTKKSKPIRPFVF	VKKPARPWRAKPGQ	SYMDKIYPDLPNDK	IDPALRRPGRFDRE	ISTPEVPKKKIKTG	PHADPGRPERLVFK
LIDPSTPDKAAKKD	TQMKRLKPVSPGLR	TSKHWVLPPRPRP	YEVTFDGPNDPLHP	SNNPSKPRKYKTKS	LKHTKNKPKNPDTA	QFVPIAPQRLNMIF	PEYRPKRPANQFVP	IAGQRTFPEDPNYP	CELRLSRPPKAYGS
VFSPTNPLRIKIAR	DIPLKQVPENPMPT	KPGWVVYPPPPKP	DLQKKYEPSPPATH	YAVDKIMPPTPAKK	SLPPTPPYKAHKKK	IQHPFLPRKIPIIT	NKVHIKRPTTGLLM	ALSTKGYPHEPPLL	DGEMFMRPGKLFDY
LAGIRLVPVLPILL	MPTPMTPVKVGALA	NRPDQIDPAILRP	KPPVYRLPPLPRLK	YSTNRGIPARPCKD	TKTDKSYPMCPVDA	ALKPKTPSKAPRKR	CKAYPKRPLLGLVL	ITDTKLFPGNPNLM	SNTPPPRPPKPSHL
DSIPLEPKKAKHLM	ALRPTGPDRGDGFD	FPSKTVGSHPRKP	LLYLMTYPQQPMVK	RIPPTVPSKIIDVV	LMPPDSPPRMTENT	KTSTKAQPAEPQAE	PMAPIRRPISAESA	LSRSKPLPLTPNSK	PQPGFRRPARPETQ
GFQDRSLPHFPKNS	PFLPKIPQKPGGVS	PQNRVQAPTAYKP	LNFKRLLPRDPSEK	EFPGKKCPRLPHRN	IPYEKRDPTSPAPL	QPKPGNPLRNARLN	GEGGPQRPSRSQRR	MQSKKEDPNRPKNL	TPAPPLRPPDSLSR
MKPQKIAPKFPGTV	SNSPQIPKKKVKDQ	TVKKPARPWRAKP	AGPRKYIPRAPAQG	VTLPISPSRASISF	YKNRKNLPTIPIRL	VEVDKKVPVLPMVA	FVCPPNRPFRCKND	ILEGKFEPVIPREW	FEEGIKRPYFHVKP
VKRPRLNPFLPRDE	IESFRERPLEPPRK	ILGKMVKWGPLRP	EFIVKTIPVPPRDF	GRIPQLPNRDEMTA	LDPGKNTPGLPEET	LVIPSTPSKKCKYS	PGTGPWRPGRQRGA	PSRSKSNPILPIMR	RVHRLPRPLKQRML
PVYPSLPERSKVIL	QPLPTSPSKRFSSL	EGNVKPWNPPQKP	SMDSKRKPSPPSQR	KKLPTGPSKKRQRK	SKYAKLDPSTPVSL	SLISKRNPCYPYGI	ALLDPRRPEIPTEQ	TEVWRKVPMKPIFE	SSYTFKRPVTRITP
QATGRRGPAPPPPP	PKDPCSPQRDEILT	KSLNLPQLPPPKP	DARPFLKPVDPIAL	VQIKRADPHFPHDE	SSTPTTPERPKRKS	AAWPLDPARERWTR	WRKIPKRPGSVHRT	FPYPFKPSRVGVKY	LQSDPPRPHRILQA
IESFRERPLEPPRK	QTSPGQPRKGQNGS	GTLTFPSDYPYKP	DQLNRLLPNLPEEE	IQHPFLPRKIPIIT	FYEPLDPQKDKDMT	LPAPHRPEKYKERF	RPSFLRRPVNQVVL	GAPPPPPHKDHLCD	ASQSPKKPPAKDPL
YSYLRLLPWWPSLA	FSKPQEPVKAEEAE	AIRKENLPNLEKP	TPYQLLSPILPVLL	TSNTKWTPITPSVI	IIGPDEPEKCLILK	KRNSKHAPFIPVKP	EQRPLKRPRLGPPD	RNEPVKPFRNIDLK	RPSFLRRPVNQVVL
AGQERFAPLAPMYY	YSYLRLLPWWPSLA	DESTVNEPKTRRP	LLAKLPLPRDPRVA	SKNWKLPPRLPHRA	KSSPWSPYKVEKVL	SDTPASPSKVQSFD	SGTPIRRPMGQMKP	TSSSRRGPGRPRKD	PGPSPARPPAKPPE
APTPPAPSRSEKLH	TVRTRRRPPPPPIP	DRRRLLGPAAAKP	HEYNLALPKFPILF	MSLPVTPVKSKVCS	SQKKKALPKQPKAS	QKTPPSPAKPKQKT	PPPKPNRPPNVDLT	DEPIRYAPGDPIEK	GSQAPARPPKPRPR
KKNKKKVPLNPLAK	CFKTKFAPEAPDLF	TLTSSSNPTIPKP	PFYTMPDPANPKYS	LYREREEPPLPKRI	DVNHRYPPMAPTTV	PAFPEYPMRRDTLY	REAGFKRPVVLFGP	NMVPLNPNRIIPDE	KPQPPARPPPPVLP
VHGPVIPMKALEIA	PPEPATPSKKSLTT	MQLGSLVPSSLKP	ETSLRVLPIAPKIF	QGYPRQPQRPQRYH	SNDPIPPPRKVSDV	TTTIKNRPVPPPLP	RRRSPPRPPSRPAR	SASPTLPTRRSRRL	GSELPRRPLPPAAQ
EDLVKKPPFIPSPT	EEKVKRTPPLPPVP	YMDKFIKLIPMRP	MFTYFQEPPFPDLL	ADDLKYIPPIPQDF	GTPPTTPLRTAQGI	AMESRVAPEIPGLI	FNKYISRPRRVELA	DIPRRYIPITPADL	TRWPPSRPPPPCPF
MLNSKHYPYIPVAN	LRLPEIPPKGDFDV	DLIRLTVKKPARP	TLKKFVLPCLPRKN	KKHDKLHPNYPSVK	LVIPSTPSKKCKYS	KRTPKIPEKDVKSD	SSSAPRRPSSLQSL	KKDPFPPPKDLLVQ	PAPGLRRPLSPPAA
PQQNRPLPQLPNRN	FSKKKEAPEDPKNL	LKKSGKLPTWVKP	ALKEMTHPIKPSAQ	TGGGRIVPGVPPGA	EHKPVSPDKIGTFT	VYSPIQPRRRKDSS	EPGLPVRPPGGGQS	RVHPEPPNKPGITT	QRCHFKRPRELEDA
DSDPNTPKKLSSPR	VAKPKKPARPTMST	VEMQSKKEDPNRP	HILEKYSPFDPCGR	NELIKQGPKRPTSA	NSRPQQPERRRFNS	KVQIKKVPTDPSSS	DGVSLCRPGRTADC	HKFVKSSPVVPFDD	GRDFLQRPGRQPQA
LYKPGMPPRPHFIT	KQLMKNLPKIPLLN	PAPLTNTYIPYKP	PKSPKAYPKLPDIQ	TPAPNLPEKTRLAL	NYHHRETPPPPPSN	SNDPIPPPRKVSDV	LHLVIRRPLETHPG	LDVRRIYPKGPLLV	EVLELRRPMDSRLE
SPSPSTPTKSGKMR	WENFKEEPGEPLSR	NDDVEFYYPPVKP	AVQLKRQPAQPRES	SRYLKDHPNLPTPE	SANGKFIPSRPAPK	LTKIRRRPQQPLTD	RAVDLRRPLLHELL	RIVPAIPKKATVDE	VESILKRPSSAITR
